# Supplementary material for: Identifying N6-Methyladenosine Sites in HepG2 Cell Lines Using Oxford Nanopore Technology
Source: Int J Mol Sci. 2023 Nov 18;24(22):16477. doi: 10.3390/ijms242216477 (PMC10671286; doi:10.3390/ijms242216477)
Supplement: Supplementary file 1 [file ijms-24-16477-s001.zip › Table S1. m6A modification sites.xlsx]

## Sheet: HepG2_01
transcript_id	transcript_position	n_reads	probability_modified	kmer	mod_ratio	gene_id
ENST00000285667	1215	79	0.995085	AGACT	0.924051	ENSG00000155304
ENST00000248484	1795	29	0.993311	GGACT	0.931034	ENSG00000127863
ENST00000403372	1623	30	0.993494	GGACT	0.933333	ENSG00000127863
ENST00000382263	1508	30	0.993498	GGACT	0.933333	ENSG00000127863
ENST00000400199	3773	21	0.971676	AGACT	0.952381	ENSG00000180530
ENST00000400199	4038	21	0.984687	GGACT	0.952381	ENSG00000180530
ENST00000400202	4239	21	0.989902	GAACT	0.904762	ENSG00000180530
ENST00000346166	673	31	0.989973	AGACA	0.935484	ENSG00000127870
ENST00000381588	924	32	0.990762	AGACA	0.9375	ENSG00000127870
ENST00000381570	802	31	0.990327	AGACA	0.935484	ENSG00000127870
ENST00000500893	561	53	0.9952	GGACT	0.924528	ENSG00000247315
ENST00000217233	1165	680	0.988463	GGACT	0.925	ENSG00000101255
ENST00000380752	2647	42	0.995528	GGACT	0.97619	ENSG00000139514
ENST00000381962	589	155	0.996482	GGACT	0.980645	ENSG00000271303
ENST00000488788	786	155	0.99656	GGACT	0.980645	ENSG00000270299
ENST00000329152	2813	25	0.993299	GGACT	0.96	ENSG00000088899
ENST00000360342	1611	25	0.993475	GGACT	0.96	ENSG00000088899
ENST00000645462	1611	25	0.993755	GGACT	0.96	ENSG00000088899
ENST00000337576	1795	25	0.993396	GGACT	0.96	ENSG00000088899
ENST00000290200	1780	26	0.991259	GGACT	0.961538	ENSG00000243646
ENST00000622235	3011	61	0.988833	GGACT	0.95082	ENSG00000244486
ENST00000623402	3027	57	0.987049	GGACT	0.947368	ENSG00000244486
ENST00000356577	1704	20	0.999788	GGACA	0.95	ENSG00000159140
ENST00000356577	2249	26	0.988236	GGACT	0.961538	ENSG00000159140
ENST00000356577	2279	20	0.995239	GGACT	1	ENSG00000159140
ENST00000356577	2309	23	0.990999	GGACT	0.956522	ENSG00000159140
ENST00000356577	2339	24	0.993556	GGACT	1	ENSG00000159140
ENST00000356577	2429	24	0.993967	GGACT	0.916667	ENSG00000159140
ENST00000356577	2609	25	0.994105	GGACT	0.96	ENSG00000159140
ENST00000356577	2669	25	0.987828	GGACT	0.92	ENSG00000159140
ENST00000239882	1469	32	0.998759	GGACT	0.96875	ENSG00000120690
ENST00000615891	940	20	0.994689	GGACA	0.95	ENSG00000125843
ENST00000382303	4485	39	0.996863	GGACA	0.923077	ENSG00000107104
ENST00000382297	3976	39	0.996846	GGACA	0.923077	ENSG00000107104
ENST00000674102	4254	39	0.99668	GGACA	0.923077	ENSG00000107104
ENST00000619269	4591	39	0.996732	GGACA	0.923077	ENSG00000107104
ENST00000382293	4155	39	0.996798	GGACA	0.923077	ENSG00000107104
ENST00000342192	1532	47	0.997143	GGACT	0.914894	ENSG00000185651
ENST00000545681	1603	47	0.997124	GGACT	0.914894	ENSG00000185651
ENST00000458578	1678	47	0.997109	GGACT	0.914894	ENSG00000185651
ENST00000679795	3007	20	0.956684	TGACT	0.95	ENSG00000100023
ENST00000530705	972	147	0.97895	GGACT	0.911565	ENSG00000133112
ENST00000379056	927	152	0.979749	GGACT	0.907895	ENSG00000133112
ENST00000217289	2402	25	0.989764	GGACT	1	ENSG00000101311
ENST00000347364	2381	31	0.989759	GGACT	0.935484	ENSG00000125863
ENST00000651692	2460	31	0.989378	GGACT	0.935484	ENSG00000125863
ENST00000399054	2505	31	0.989234	GGACT	0.935484	ENSG00000125863
ENST00000378434	1324	39	0.992436	GGACT	0.923077	ENSG00000139679
ENST00000378434	2000	40	0.996515	AGACT	0.975	ENSG00000139679
ENST00000620633	389	39	0.992618	GGACT	0.923077	ENSG00000139679
ENST00000620633	1065	40	0.996643	AGACT	0.975	ENSG00000139679
ENST00000345941	842	39	0.992389	GGACT	0.923077	ENSG00000139679
ENST00000345941	1518	40	0.996453	AGACT	0.975	ENSG00000139679
ENST00000254977	1656	25	0.927469	TGACT	0.96	ENSG00000132640
ENST00000399006	1796	24	0.929155	TGACT	0.958333	ENSG00000132640
ENST00000405977	2107	24	0.931519	TGACT	0.958333	ENSG00000132640
ENST00000378226	1865	25	0.928111	TGACT	0.96	ENSG00000132640
ENST00000618918	1475	25	0.927064	TGACT	0.96	ENSG00000132640
ENST00000618296	1571	25	0.927453	TGACT	0.96	ENSG00000132640
ENST00000261667	1920	34	0.987881	GGACT	0.970588	ENSG00000102753
ENST00000296839	1889	171	0.988877	GGACT	0.900585	ENSG00000164379
ENST00000621833	1345	41	0.990705	GGACT	0.902439	ENSG00000138867
ENST00000407471	1258	41	0.990928	GGACT	0.902439	ENSG00000138867
ENST00000435822	1211	41	0.990672	GGACT	0.902439	ENSG00000138867
ENST00000318753	1125	22	0.99142	GGACT	0.954545	ENSG00000178026
ENST00000360214	2033	102	0.995293	GGACT	0.95098	ENSG00000157557
ENST00000360938	1641	102	0.995194	GGACT	0.95098	ENSG00000157557
ENST00000666778	1705	42	0.994572	GGACT	0.952381	ENSG00000157557
ENST00000666778	2005	44	0.956163	AGACT	0.909091	ENSG00000157557
ENST00000653642	1619	102	0.995005	GGACT	0.941176	ENSG00000157557
ENST00000662305	1496	82	0.994546	GGACT	0.939024	ENSG00000157557
ENST00000377710	1376	28	0.998178	AGACT	0.928571	ENSG00000125871
ENST00000377709	1081	26	0.996747	AGACT	0.923077	ENSG00000125871
ENST00000436008	698	20	0.981569	GGACT	0.95	ENSG00000137266
ENST00000436008	812	21	0.998021	GGACT	0.904762	ENSG00000137266
ENST00000406686	726	20	0.981828	GGACT	0.95	ENSG00000137266
ENST00000406686	840	21	0.998095	GGACT	0.904762	ENSG00000137266
ENST00000319264	485	47	0.993837	GGACT	0.93617	ENSG00000153714
ENST00000319264	1402	26	0.995312	GGACT	1	ENSG00000153714
ENST00000337659	3190	65	0.997678	AGACT	0.938462	ENSG00000112739
ENST00000298125	1609	24	0.984898	GGACT	0.916667	ENSG00000139668
ENST00000242839	4540	25	0.99267	GGACT	0.96	ENSG00000123191
ENST00000242839	4754	36	0.997027	GGACT	0.944444	ENSG00000123191
ENST00000242839	4772	33	0.993245	GGACT	1	ENSG00000123191
ENST00000448424	4428	30	0.986917	GGACT	0.966667	ENSG00000123191
ENST00000448424	4642	45	0.997635	GGACT	0.955556	ENSG00000123191
ENST00000448424	4660	40	0.993794	GGACT	1	ENSG00000123191
ENST00000344297	3963	30	0.987407	GGACT	0.966667	ENSG00000123191
ENST00000344297	4177	45	0.997708	GGACT	0.955556	ENSG00000123191
ENST00000344297	4195	41	0.994323	GGACT	1	ENSG00000123191
ENST00000262320	782	35	0.987922	GGACT	0.942857	ENSG00000103126
ENST00000354866	508	33	0.988035	GGACT	0.939394	ENSG00000103126
ENST00000431232	3113	103	0.990781	GGACT	0.92233	ENSG00000129925
ENST00000328908	1884	36	0.993806	GGACT	0.944444	ENSG00000153046
ENST00000397588	1971	38	0.994068	GGACT	0.947368	ENSG00000153046
ENST00000343762	1702	36	0.993828	GGACT	0.944444	ENSG00000153046
ENST00000521508	886	24	0.993858	GGACA	0.916667	ENSG00000253710
ENST00000379565	6609	94	0.988044	GGACT	0.914894	ENSG00000177189
ENST00000264554	2179	20	0.997372	GGACT	0.95	ENSG00000129946
ENST00000313766	2545	66	0.998648	GGACA	0.909091	ENSG00000177706
ENST00000313766	3018	68	0.992497	GGACT	0.911765	ENSG00000177706
ENST00000419308	1762	91	0.992693	AGACT	0.934066	ENSG00000125798
ENST00000377115	1632	90	0.993389	AGACT	0.933333	ENSG00000125798
ENST00000297440	2689	22	0.998025	AGACT	0.954545	ENSG00000164818
ENST00000264560	1344	21	0.996656	GGACT	0.904762	ENSG00000099864
ENST00000565677	1421	73	0.99533	GGACT	0.931507	ENSG00000103266
ENST00000219548	1146	72	0.995088	GGACT	0.930556	ENSG00000103266
ENST00000216037	1111	705	0.975465	TGACT	0.907801	ENSG00000100219
ENST00000403532	1087	706	0.97583	TGACT	0.909348	ENSG00000100219
ENST00000405219	985	642	0.97672	TGACT	0.912773	ENSG00000100219
ENST00000611155	1060	705	0.976506	TGACT	0.907801	ENSG00000100219
ENST00000544604	1357	24	0.993775	GGACT	0.916667	ENSG00000183579
ENST00000544604	1903	27	0.991391	AGACT	0.925926	ENSG00000183579
ENST00000544604	2704	30	0.994881	GGACT	1	ENSG00000183579
ENST00000544604	2728	32	0.995235	GGACT	1	ENSG00000183579
ENST00000406323	1420	21	0.978654	TGACT	0.952381	ENSG00000183579
ENST00000406323	1432	22	0.993946	AGACT	0.954545	ENSG00000183579
ENST00000406323	2233	23	0.995728	GGACT	1	ENSG00000183579
ENST00000406323	2257	25	0.996778	GGACT	1	ENSG00000183579
ENST00000297469	2567	28	0.99386	GGACT	1	ENSG00000164850
ENST00000397088	2407	28	0.993907	GGACT	1	ENSG00000164850
ENST00000397092	2760	25	0.993836	GGACT	1	ENSG00000164850
ENST00000378470	913	29	0.996805	GGACC	1	ENSG00000065809
ENST00000378470	927	37	0.989914	AGACT	0.945946	ENSG00000065809
ENST00000181796	1385	29	0.996791	GGACC	1	ENSG00000065809
ENST00000181796	1399	37	0.989962	AGACT	0.945946	ENSG00000065809
ENST00000468747	832	26	0.997351	GGACC	1	ENSG00000065809
ENST00000468747	846	34	0.989514	AGACT	0.941176	ENSG00000065809
ENST00000622567	1109	29	0.996765	GGACC	1	ENSG00000065809
ENST00000622567	1123	36	0.990618	AGACT	0.944444	ENSG00000065809
ENST00000561734	1225	41	0.997302	GGACT	1	ENSG00000007376
ENST00000561734	1402	42	0.990139	GGACT	0.904762	ENSG00000007376
ENST00000561734	1522	43	0.998139	GGACT	0.976744	ENSG00000007376
ENST00000007264	1114	41	0.997071	GGACT	0.97561	ENSG00000007376
ENST00000007264	1291	41	0.990114	GGACT	0.902439	ENSG00000007376
ENST00000007264	1411	43	0.9978	GGACT	0.953488	ENSG00000007376
ENST00000565809	1001	47	0.997913	GGACT	1	ENSG00000007376
ENST00000565809	1178	48	0.989682	GGACT	0.916667	ENSG00000007376
ENST00000565809	1298	49	0.997867	GGACT	0.979592	ENSG00000007376
ENST00000567114	941	37	0.99732	GGACT	1	ENSG00000007376
ENST00000567114	1238	40	0.997991	GGACT	0.975	ENSG00000007376
ENST00000585809	1403	109	0.989267	GGACT	0.944954	ENSG00000065268
ENST00000587001	1347	103	0.990002	GGACT	0.941748	ENSG00000065268
ENST00000354666	1027	54	0.99235	AGACT	0.907407	ENSG00000197977
ENST00000379446	392	63	0.990426	GGACT	0.952381	ENSG00000111859
ENST00000504387	601	39	0.991075	GGACT	0.974359	ENSG00000111859
ENST00000242257	1140	23	0.990022	AGACT	1	ENSG00000122687
ENST00000440306	1104	24	0.991901	AGACT	1	ENSG00000122687
ENST00000382762	812	37	0.99543	GGACT	0.945946	ENSG00000177951
ENST00000382762	1082	40	0.997445	GGACT	0.95	ENSG00000177951
ENST00000526104	937	24	0.991006	GGACT	0.916667	ENSG00000177963
ENST00000526104	3126	57	0.990001	GGACT	0.947368	ENSG00000177963
ENST00000325207	2125	42	0.986716	GGACT	0.928571	ENSG00000177963
ENST00000527696	1988	38	0.986262	GGACT	0.921053	ENSG00000177963
ENST00000258711	1375	35	0.994127	AGACT	0.971429	ENSG00000136213
ENST00000618655	1380	36	0.994479	AGACT	0.972222	ENSG00000136213
ENST00000340611	1993	30	0.982153	GGACT	0.933333	ENSG00000106009
ENST00000376062	351	172	0.989616	GGACT	0.947674	ENSG00000171552
ENST00000376055	458	183	0.989982	GGACT	0.95082	ENSG00000171552
ENST00000307677	353	211	0.98967	GGACT	0.947867	ENSG00000171552
ENST00000677194	157	176	0.990275	GGACT	0.948864	ENSG00000171552
ENST00000434194	225	176	0.990181	GGACT	0.948864	ENSG00000171552
ENST00000676582	996	228	0.98961	GGACT	0.951754	ENSG00000171552
ENST00000676942	197	176	0.98987	GGACT	0.948864	ENSG00000171552
ENST00000678563	328	176	0.990098	GGACT	0.948864	ENSG00000171552
ENST00000456404	346	176	0.990448	GGACT	0.948864	ENSG00000171552
ENST00000420488	228	176	0.990078	GGACT	0.948864	ENSG00000171552
ENST00000439267	210	176	0.98971	GGACT	0.948864	ENSG00000171552
ENST00000300403	2906	20	0.997395	GGACT	1	ENSG00000088325
ENST00000616640	1257	26	0.971655	AGACT	0.923077	ENSG00000152464
ENST00000616640	1294	24	0.9942	GGACA	0.958333	ENSG00000152464
ENST00000378116	2458	86	0.990587	GGACT	0.906977	ENSG00000148468
ENST00000378116	3675	122	0.98652	AGACA	0.934426	ENSG00000148468
ENST00000258796	2190	65	0.999682	GGACA	0.923077	ENSG00000136295
ENST00000407643	1924	74	0.999686	GGACA	0.918919	ENSG00000136295
ENST00000403167	1650	57	0.999631	GGACA	0.912281	ENSG00000136295
ENST00000326873	951	37	0.995633	GGACT	0.972973	ENSG00000118046
ENST00000586243	775	37	0.995507	GGACT	0.972973	ENSG00000118046
ENST00000275364	1348	62	0.990671	AGACT	0.983871	ENSG00000146535
ENST00000407904	1353	52	0.991471	AGACT	0.980769	ENSG00000146535
ENST00000407653	1225	26	0.990247	AGACT	0.961538	ENSG00000146535
ENST00000262077	3489	21	0.990202	GGACT	0.952381	ENSG00000124789
ENST00000613258	3272	21	0.990026	GGACT	0.952381	ENSG00000124789
ENST00000246229	869	21	0.995148	GGACT	1	ENSG00000126003
ENST00000246229	2534	20	0.992902	GGACT	0.95	ENSG00000126003
ENST00000397583	1882	23	0.997261	GGACA	0.956522	ENSG00000099849
ENST00000454668	1319	23	0.9972	GGACA	0.956522	ENSG00000099849
ENST00000375712	5262	35	0.999129	AGACT	0.942857	ENSG00000101350
ENST00000375687	2269	31	0.994294	GGACT	0.935484	ENSG00000171456
ENST00000375687	2658	38	0.99547	GGACT	0.973684	ENSG00000171456
ENST00000375687	3325	45	0.992217	GGACT	0.911111	ENSG00000171456
ENST00000646985	1884	34	0.994961	GGACT	0.941176	ENSG00000171456
ENST00000646985	2273	42	0.995064	GGACT	0.97619	ENSG00000171456
ENST00000646985	2940	49	0.993414	GGACT	0.918367	ENSG00000171456
ENST00000306058	1809	30	0.994285	GGACT	0.933333	ENSG00000171456
ENST00000306058	2198	37	0.99504	GGACT	0.972973	ENSG00000171456
ENST00000306058	2865	45	0.991816	GGACT	0.911111	ENSG00000171456
ENST00000620121	2408	23	0.994158	GGACT	0.956522	ENSG00000171456
ENST00000613218	2256	31	0.994565	GGACT	0.935484	ENSG00000171456
ENST00000613218	2645	38	0.995538	GGACT	0.973684	ENSG00000171456
ENST00000613218	3312	45	0.992091	GGACT	0.911111	ENSG00000171456
ENST00000318524	2798	20	0.934328	GGACT	0.95	ENSG00000086102
ENST00000396872	1899	30	0.98393	GGACT	1	ENSG00000164638
ENST00000297195	1876	30	0.983438	GGACT	1	ENSG00000164638
ENST00000406453	1771	30	0.983846	GGACT	1	ENSG00000164638
ENST00000399537	5707	25	0.99673	GGACT	0.92	ENSG00000182095
ENST00000430969	5707	25	0.996849	GGACT	0.92	ENSG00000182095
ENST00000256495	957	38	0.99434	GGACT	0.947368	ENSG00000134107
ENST00000256495	1421	34	0.988642	AGACT	0.970588	ENSG00000134107
ENST00000266263	916	38	0.997957	AGACT	0.921053	ENSG00000242114
ENST00000407550	798	21	0.998072	AGACT	0.952381	ENSG00000242114
ENST00000382745	2987	91	0.995702	GGACT	0.934066	ENSG00000103249
ENST00000262318	2945	90	0.995437	GGACT	0.933333	ENSG00000103249
ENST00000448525	2971	91	0.995644	GGACT	0.934066	ENSG00000103249
ENST00000170150	1584	791	0.985914	GGACT	0.908976	ENSG00000078898
ENST00000602402	1697	20	0.999245	GGACC	0.95	ENSG00000102580
ENST00000602402	2338	22	0.996054	GGACC	1	ENSG00000102580
ENST00000397601	596	35	0.991283	GGACT	0.942857	ENSG00000139793
ENST00000343600	706	35	0.991316	GGACT	0.942857	ENSG00000139793
ENST00000376673	706	35	0.991391	GGACT	0.942857	ENSG00000139793
ENST00000679496	669	35	0.99155	GGACT	0.942857	ENSG00000139793
ENST00000345429	647	35	0.991227	GGACT	0.942857	ENSG00000139793
ENST00000528712	2382	21	0.99428	TGACT	0.952381	ENSG00000136574
ENST00000375238	1288	25	0.995845	GGACT	0.96	ENSG00000125967
ENST00000678650	3478	27	0.994101	AGACT	0.962963	ENSG00000165280
ENST00000677257	3520	27	0.99424	AGACT	0.962963	ENSG00000165280
ENST00000358901	3550	28	0.994191	AGACT	0.964286	ENSG00000165280
ENST00000448530	3653	27	0.994176	AGACT	0.962963	ENSG00000165280
ENST00000156825	1283	67	0.998643	AGACT	0.910448	ENSG00000071655
ENST00000156825	1408	77	0.995998	GGACT	0.961039	ENSG00000071655
ENST00000156825	1911	79	0.989797	GGACT	0.911392	ENSG00000071655
ENST00000434436	1443	42	0.998681	AGACT	0.952381	ENSG00000071655
ENST00000434436	1568	51	0.993666	GGACT	0.960784	ENSG00000071655
ENST00000434436	2071	56	0.989708	GGACT	0.928571	ENSG00000071655
ENST00000590550	1716	21	0.989699	GGACT	0.952381	ENSG00000071655
ENST00000590550	2219	29	0.99112	GGACT	0.931034	ENSG00000071655
ENST00000676952	2309	30	0.990327	GGACT	0.933333	ENSG00000164733
ENST00000676825	2052	35	0.993446	GGACT	0.942857	ENSG00000164733
ENST00000353047	2056	31	0.988551	GGACT	0.935484	ENSG00000164733
ENST00000677650	2324	35	0.992117	GGACT	0.942857	ENSG00000164733
ENST00000676691	2452	29	0.990794	GGACT	0.931034	ENSG00000164733
ENST00000678598	2109	31	0.989159	GGACT	0.935484	ENSG00000164733
ENST00000677873	2268	30	0.987053	GGACT	0.933333	ENSG00000164733
ENST00000679128	2058	34	0.992241	GGACT	0.941176	ENSG00000164733
ENST00000678092	2038	30	0.987347	GGACT	0.933333	ENSG00000164733
ENST00000677671	2496	30	0.990253	GGACT	0.933333	ENSG00000164733
ENST00000678242	2194	31	0.990617	GGACT	0.967742	ENSG00000164733
ENST00000677366	2225	29	0.989527	GGACT	0.931034	ENSG00000164733
ENST00000677544	2244	29	0.987384	GGACT	0.931034	ENSG00000164733
ENST00000677418	2189	28	0.989452	GGACT	0.928571	ENSG00000164733
ENST00000677047	1961	33	0.988335	GGACT	0.939394	ENSG00000164733
ENST00000678629	1846	29	0.992651	GGACT	0.931034	ENSG00000164733
ENST00000678929	2166	30	0.991313	GGACT	0.966667	ENSG00000164733
ENST00000677819	2305	31	0.992361	GGACT	0.935484	ENSG00000164733
ENST00000677415	2123	33	0.992157	GGACT	0.939394	ENSG00000164733
ENST00000341060	1249	53	0.988732	GGACT	0.943396	ENSG00000111802
ENST00000378198	1064	55	0.988127	GGACT	0.945455	ENSG00000111802
ENST00000404360	3722	23	0.993917	GGACT	1	ENSG00000164631
ENST00000405858	4323	22	0.993115	GGACT	1	ENSG00000164631
ENST00000378119	1274	43	0.995729	GGACT	0.953488	ENSG00000112308
ENST00000378119	1376	51	0.997735	GGACT	0.901961	ENSG00000112308
ENST00000376663	1606	61	0.996074	AGACT	0.934426	ENSG00000168283
ENST00000427358	1511	67	0.956335	AGACT	0.925373	ENSG00000180185
ENST00000427358	1719	64	0.994197	GGACT	0.96875	ENSG00000180185
ENST00000436587	692	42	0.992851	GGACT	0.904762	ENSG00000106392
ENST00000436587	1439	51	0.979394	GGACT	0.921569	ENSG00000106392
ENST00000223122	460	35	0.99406	GGACT	0.914286	ENSG00000106392
ENST00000223122	1207	44	0.975991	GGACT	0.909091	ENSG00000106392
ENST00000361871	746	98	0.993313	GGACT	0.928571	ENSG00000198736
ENST00000622125	837	98	0.993859	GGACT	0.938776	ENSG00000198736
ENST00000276297	5173	33	0.993604	AGACT	0.969697	ENSG00000164741
ENST00000276297	6976	44	0.993345	GGACT	0.909091	ENSG00000164741
ENST00000266252	557	21	0.988296	GGACT	0.952381	ENSG00000138942
ENST00000266269	1090	27	0.994499	GGACA	0.925926	ENSG00000100105
ENST00000266269	1288	25	0.995345	GGACT	0.92	ENSG00000100105
ENST00000405309	976	27	0.994473	GGACA	0.925926	ENSG00000100105
ENST00000405309	1174	25	0.995463	GGACT	0.92	ENSG00000100105
ENST00000351933	976	27	0.994547	GGACA	0.925926	ENSG00000100105
ENST00000351933	1174	25	0.995377	GGACT	0.92	ENSG00000100105
ENST00000345496	563	39	0.995184	GGACT	0.974359	ENSG00000184787
ENST00000254528	3663	22	0.999417	TGACT	1	ENSG00000132205
ENST00000332231	3234	51	0.977661	GGACT	0.901961	ENSG00000183020
ENST00000448903	3170	51	0.977292	GGACT	0.901961	ENSG00000183020
ENST00000563630	2663	30	0.989132	GGACT	0.966667	ENSG00000167962
ENST00000562103	2661	30	0.989461	GGACT	0.966667	ENSG00000167962
ENST00000336395	2375	27	0.997507	GGACT	0.925926	ENSG00000107140
ENST00000620767	2284	27	0.997488	GGACT	0.925926	ENSG00000107140
ENST00000317204	1079	68	0.985359	GGACT	0.970588	ENSG00000078902
ENST00000527886	1119	71	0.986421	GGACT	0.971831	ENSG00000078902
ENST00000525159	883	49	0.989196	GGACT	1	ENSG00000078902
ENST00000263646	1017	51	0.983289	GGACT	0.960784	ENSG00000078902
ENST00000647897	436	164	0.993642	GGACT	0.920732	ENSG00000171135
ENST00000381861	1894	20	0.987152	AGACT	1	ENSG00000129422
ENST00000262102	4058	27	0.988333	AGACT	1	ENSG00000129422
ENST00000262102	4092	25	0.989756	GGACT	0.96	ENSG00000129422
ENST00000544260	1539	20	0.987167	AGACT	1	ENSG00000129422
ENST00000381869	4145	39	0.987123	AGACT	1	ENSG00000129422
ENST00000381869	4179	39	0.989781	GGACT	0.923077	ENSG00000129422
ENST00000329957	1287	38	0.984791	GGACT	0.921053	ENSG00000182208
ENST00000325327	4500	82	0.993017	GGACT	0.963415	ENSG00000176619
ENST00000312541	1412	21	0.993862	GGACT	1	ENSG00000112763
ENST00000312541	2162	29	0.955573	GGACT	0.931034	ENSG00000112763
ENST00000312541	2546	21	0.998891	GGACC	0.952381	ENSG00000112763
ENST00000541522	1351	22	0.994171	GGACT	1	ENSG00000112763
ENST00000541522	2101	30	0.955661	GGACT	0.933333	ENSG00000112763
ENST00000541522	2485	21	0.998896	GGACC	0.952381	ENSG00000112763
ENST00000311124	864	53	0.995045	GGACT	0.90566	ENSG00000173638
ENST00000311124	1897	62	0.98126	TGACT	0.919355	ENSG00000173638
ENST00000382110	833	34	0.993604	GGACT	0.970588	ENSG00000171853
ENST00000324266	851	34	0.99331	GGACT	0.970588	ENSG00000171853
ENST00000267328	926	26	0.992871	GGACT	1	ENSG00000139832
ENST00000267328	932	24	0.976774	AGACT	1	ENSG00000139832
ENST00000267339	1259	29	0.990907	GGACA	0.965517	ENSG00000088448
ENST00000643349	1851	35	0.999921	GGACC	1	ENSG00000284779
ENST00000381395	1234	35	0.999918	GGACC	1	ENSG00000167244
ENST00000381406	1886	46	0.999914	GGACC	0.978261	ENSG00000167244
ENST00000362003	1524	21	0.973168	GGACT	0.904762	ENSG00000185619
ENST00000416167	2292	48	0.999926	GGACC	0.979167	ENSG00000167244
ENST00000078429	1969	32	0.999502	GGACT	1	ENSG00000088256
ENST00000078429	2754	36	0.982704	GGACT	0.916667	ENSG00000088256
ENST00000246117	1963	112	0.995636	AGACT	0.910714	ENSG00000125912
ENST00000248975	1117	101	0.991896	GGACT	0.970297	ENSG00000128245
ENST00000234091	1459	178	0.987387	GGACT	0.949438	ENSG00000115738
ENST00000273814	4477	23	0.99094	GGACT	0.913043	ENSG00000145214
ENST00000396290	709	178	0.98743	GGACT	0.949438	ENSG00000115738
ENST00000441788	1750	23	0.994886	GGACT	0.956522	ENSG00000105325
ENST00000652521	2407	21	0.994687	GGACT	0.952381	ENSG00000105325
ENST00000374114	1642	34	0.998775	GGACC	0.911765	ENSG00000244462
ENST00000374114	1807	53	0.992136	AGACT	0.943396	ENSG00000244462
ENST00000359646	1545	33	0.998797	GGACC	0.909091	ENSG00000244462
ENST00000359646	1710	52	0.992159	AGACT	0.942308	ENSG00000244462
ENST00000374104	1610	33	0.998789	GGACC	0.909091	ENSG00000244462
ENST00000374104	1775	52	0.992292	AGACT	0.942308	ENSG00000244462
ENST00000333256	332	46	0.997435	GGACT	0.934783	ENSG00000184281
ENST00000451491	284	46	0.997455	GGACT	0.934783	ENSG00000184281
ENST00000361661	2846	23	0.997309	GGACT	0.913043	ENSG00000145217
ENST00000398516	2599	23	0.997388	GGACT	0.913043	ENSG00000145217
ENST00000400556	3044	30	0.993317	GGACT	0.966667	ENSG00000154845
ENST00000400555	3003	30	0.993458	GGACT	0.966667	ENSG00000154845
ENST00000507807	1526	48	0.994049	GGACT	0.979167	ENSG00000049656
ENST00000320895	2277	164	0.992819	GGACT	0.957317	ENSG00000049656
ENST00000630539	1957	137	0.993148	GGACT	0.970803	ENSG00000049656
ENST00000264750	1364	50	0.99289	AGACT	0.96	ENSG00000090316
ENST00000264750	1679	48	0.993191	GGACT	0.979167	ENSG00000090316
ENST00000303400	1487	49	0.992569	AGACT	0.959184	ENSG00000090316
ENST00000303400	1802	48	0.993322	GGACT	0.979167	ENSG00000090316
ENST00000514708	1279	49	0.992725	AGACT	0.959184	ENSG00000090316
ENST00000514708	1594	48	0.993186	GGACT	0.979167	ENSG00000090316
ENST00000377045	2111	27	0.99073	AGACT	0.925926	ENSG00000078061
ENST00000302079	8687	22	0.997071	GGACT	1	ENSG00000154864
ENST00000383408	9056	21	0.997146	GGACT	1	ENSG00000154864
ENST00000346342	1177	29	0.997287	GGACT	0.965517	ENSG00000057593
ENST00000346342	1715	40	0.986093	AGACA	0.925	ENSG00000057593
ENST00000375581	1227	29	0.997321	GGACT	0.965517	ENSG00000057593
ENST00000375581	1765	40	0.986255	AGACA	0.925	ENSG00000057593
ENST00000541084	994	29	0.996908	GGACT	0.965517	ENSG00000057593
ENST00000541084	1532	41	0.986548	AGACA	0.926829	ENSG00000057593
ENST00000302787	2745	24	0.995006	TGACT	0.916667	ENSG00000168924
ENST00000302787	2789	26	0.996773	GGACT	1	ENSG00000168924
ENST00000302787	2889	22	0.993168	GGACC	0.909091	ENSG00000168924
ENST00000311380	451	23	0.975574	AGACT	0.913043	ENSG00000165322
ENST00000311380	503	21	0.998572	TGACT	0.952381	ENSG00000165322
ENST00000375250	674	23	0.975119	AGACT	0.913043	ENSG00000165322
ENST00000375250	726	21	0.998447	TGACT	0.952381	ENSG00000165322
ENST00000344936	691	23	0.975303	AGACT	0.913043	ENSG00000165322
ENST00000344936	743	21	0.998476	TGACT	0.952381	ENSG00000165322
ENST00000375245	736	23	0.975271	AGACT	0.913043	ENSG00000165322
ENST00000375245	788	21	0.998409	TGACT	0.952381	ENSG00000165322
ENST00000396144	736	23	0.975132	AGACT	0.913043	ENSG00000165322
ENST00000396144	788	21	0.998449	TGACT	0.952381	ENSG00000165322
ENST00000617546	2219	61	0.993026	GGACT	0.934426	ENSG00000139842
ENST00000488558	753	33	0.999142	AGACT	0.909091	ENSG00000139842
ENST00000375440	2374	61	0.993322	GGACT	0.934426	ENSG00000139842
ENST00000375441	2626	61	0.993028	GGACT	0.934426	ENSG00000139842
ENST00000326335	2294	60	0.99329	GGACT	0.933333	ENSG00000139842
ENST00000451881	2308	61	0.993106	GGACT	0.934426	ENSG00000139842
ENST00000305978	692	317	0.997341	GGACT	0.917981	ENSG00000171222
ENST00000373991	1653	321	0.996989	GGACT	0.919003	ENSG00000171222
ENST00000615116	1285	317	0.997368	GGACT	0.921136	ENSG00000171222
ENST00000437089	1888	26	0.996416	GGACT	0.923077	ENSG00000234127
ENST00000454678	2156	24	0.996179	GGACT	0.916667	ENSG00000234127
ENST00000453195	1956	26	0.996398	GGACT	0.923077	ENSG00000234127
ENST00000269143	2874	82	0.999482	GGACT	0.97561	ENSG00000141385
ENST00000373874	732	35	0.995004	GGACT	0.971429	ENSG00000118707
ENST00000373874	1312	41	0.984925	GGACA	0.926829	ENSG00000118707
ENST00000373872	716	35	0.995034	GGACT	0.971429	ENSG00000118707
ENST00000373872	1296	41	0.984341	GGACA	0.926829	ENSG00000118707
ENST00000611732	649	35	0.995097	GGACT	0.971429	ENSG00000118707
ENST00000611732	1229	41	0.984904	GGACA	0.926829	ENSG00000118707
ENST00000314289	974	25	0.998126	AGACT	1	ENSG00000063978
ENST00000511600	2179	26	0.998065	AGACT	1	ENSG00000063978
ENST00000541204	852	25	0.998177	AGACT	1	ENSG00000063978
ENST00000381525	1433	76	0.997215	GGACA	0.907895	ENSG00000169016
ENST00000381525	1447	74	0.990957	GGACT	0.959459	ENSG00000169016
ENST00000307236	1520	64	0.998339	GGACA	0.953125	ENSG00000169016
ENST00000307236	1534	65	0.990965	GGACT	0.953846	ENSG00000169016
ENST00000542100	1653	26	0.997738	GGACA	0.923077	ENSG00000169016
ENST00000546212	1394	76	0.997188	GGACA	0.907895	ENSG00000169016
ENST00000546212	1408	74	0.99072	GGACT	0.959459	ENSG00000169016
ENST00000376545	2704	138	0.955854	AGACT	0.92029	ENSG00000204574
ENST00000441867	2790	139	0.955758	AGACT	0.920863	ENSG00000204574
ENST00000326195	2769	139	0.955046	AGACT	0.920863	ENSG00000204574
ENST00000376521	1308	42	0.992442	GGACT	0.928571	ENSG00000102100
ENST00000355842	3618	34	0.9982	GGACT	0.970588	ENSG00000087274
ENST00000651918	3237	37	0.997853	GGACT	0.945946	ENSG00000087274
ENST00000398129	2648	37	0.997905	GGACT	0.945946	ENSG00000087274
ENST00000398125	2943	35	0.997933	GGACT	0.942857	ENSG00000087274
ENST00000264758	2909	35	0.997926	GGACT	0.942857	ENSG00000087274
ENST00000446856	2609	37	0.99787	GGACT	0.945946	ENSG00000087274
ENST00000373578	2137	120	0.994503	GGACC	0.95	ENSG00000197122
ENST00000373567	1814	121	0.994652	GGACC	0.950413	ENSG00000197122
ENST00000373558	1797	121	0.99458	GGACC	0.950413	ENSG00000197122
ENST00000358208	1962	121	0.994711	GGACC	0.950413	ENSG00000197122
ENST00000249014	360	178	0.983876	GGACT	0.910112	ENSG00000128283
ENST00000397137	1699	103	0.986728	AGACT	0.902913	ENSG00000166619
ENST00000373537	1681	101	0.987074	AGACT	0.90099	ENSG00000166619
ENST00000414542	1869	102	0.987672	AGACT	0.901961	ENSG00000166619
ENST00000269856	2509	20	0.998632	GGACT	0.95	ENSG00000141965
ENST00000379198	2432	41	0.996219	GGACT	0.97561	ENSG00000176022
ENST00000379198	2579	33	0.999049	GGACA	1	ENSG00000176022
ENST00000359741	1647	629	0.996589	GGACT	0.926868	ENSG00000104635
ENST00000359741	1744	555	0.944108	AGACT	0.900901	ENSG00000104635
ENST00000381237	1647	629	0.996831	GGACT	0.926868	ENSG00000104635
ENST00000381237	1744	555	0.944363	AGACT	0.900901	ENSG00000104635
ENST00000373448	2169	24	0.980693	AGACT	0.958333	ENSG00000101407
ENST00000373447	2024	24	0.980489	AGACT	0.958333	ENSG00000101407
ENST00000449821	2017	24	0.980247	AGACT	0.958333	ENSG00000101407
ENST00000295767	620	33	0.96443	AGACT	0.909091	ENSG00000163528
ENST00000306077	1450	58	0.996762	GGACT	0.965517	ENSG00000170876
ENST00000306077	1626	48	0.995173	GGACT	1	ENSG00000170876
ENST00000306077	2139	52	0.978201	AGACT	0.903846	ENSG00000170876
ENST00000513610	7896	24	0.978125	GGACT	0.916667	ENSG00000145555
ENST00000274203	7917	24	0.978782	GGACT	0.916667	ENSG00000145555
ENST00000328796	492	26	0.991372	GGACT	0.961538	ENSG00000184697
ENST00000328796	1041	22	0.979513	AGACT	0.954545	ENSG00000184697
ENST00000396925	865	26	0.992002	GGACT	0.961538	ENSG00000184697
ENST00000396925	1414	22	0.973965	AGACT	0.909091	ENSG00000184697
ENST00000292123	1029	27	0.994285	GGACT	0.962963	ENSG00000160633
ENST00000592224	1010	27	0.994507	GGACT	0.962963	ENSG00000160633
ENST00000454510	782	24	0.99334	GGACT	0.958333	ENSG00000160633
ENST00000588852	1045	27	0.994348	GGACT	0.962963	ENSG00000160633
ENST00000295156	823	45	0.993362	GGACT	0.955556	ENSG00000163032
ENST00000406397	1120	40	0.99407	GGACT	0.95	ENSG00000163032
ENST00000397042	4777	23	0.996759	AGACT	0.956522	ENSG00000170471
ENST00000262879	4759	23	0.996906	AGACT	0.956522	ENSG00000170471
ENST00000397040	4560	23	0.99704	AGACT	0.956522	ENSG00000170471
ENST00000243903	1996	20	0.992909	GGACA	1	ENSG00000101442
ENST00000327155	1892	21	0.953212	TGACT	0.904762	ENSG00000101773
ENST00000399725	1974	21	0.95393	TGACT	0.904762	ENSG00000101773
ENST00000360790	1680	21	0.952548	TGACT	0.904762	ENSG00000101773
ENST00000265395	1125	31	0.996945	GGACA	0.903226	ENSG00000106049
ENST00000343938	1171	44	0.984486	AGACT	0.909091	ENSG00000224051
ENST00000374518	3926	37	0.979854	GGACT	0.918919	ENSG00000165733
ENST00000430710	6935	32	0.995533	GGACT	0.96875	ENSG00000100888
ENST00000430710	7065	38	0.979864	GGACT	0.921053	ENSG00000100888
ENST00000646647	7985	32	0.995523	GGACT	0.96875	ENSG00000100888
ENST00000646647	8115	38	0.980441	GGACT	0.921053	ENSG00000100888
ENST00000645929	6942	32	0.995544	GGACT	0.96875	ENSG00000100888
ENST00000645929	7072	38	0.980109	GGACT	0.921053	ENSG00000100888
ENST00000557364	7976	25	0.996997	GGACT	1	ENSG00000100888
ENST00000557364	8106	31	0.981353	GGACT	0.903226	ENSG00000100888
ENST00000643469	8073	25	0.997071	GGACT	1	ENSG00000100888
ENST00000643469	8203	31	0.981694	GGACT	0.903226	ENSG00000100888
ENST00000253693	2648	22	0.987524	GGACT	1	ENSG00000131375
ENST00000382723	1101	45	0.993102	GGACT	0.933333	ENSG00000163132
ENST00000276431	1443	117	0.986549	AGACT	0.931624	ENSG00000120889
ENST00000276431	1526	115	0.995164	GGACT	0.973913	ENSG00000120889
ENST00000233242	5421	168	0.987347	GGACT	0.922619	ENSG00000084674
ENST00000233242	9001	566	0.994536	GGACT	0.971731	ENSG00000084674
ENST00000318336	2552	20	0.984291	GGACT	0.95	ENSG00000156413
ENST00000286955	2213	25	0.997675	GGACT	0.96	ENSG00000156413
ENST00000286955	2439	26	0.989849	GGACT	0.961538	ENSG00000156413
ENST00000286955	2455	23	0.998453	GGACC	0.913043	ENSG00000156413
ENST00000373233	7920	23	0.990026	GGACT	0.956522	ENSG00000124177
ENST00000373233	8186	23	0.989927	AGACT	0.956522	ENSG00000124177
ENST00000216039	603	26	0.998707	AGACT	0.961538	ENSG00000100221
ENST00000216039	1440	29	0.991084	GGACT	0.931034	ENSG00000100221
ENST00000298295	533	389	0.992406	GGACT	0.974293	ENSG00000165507
ENST00000259895	1610	36	0.999629	GGACC	0.972222	ENSG00000213780
ENST00000376316	1571	36	0.999616	GGACC	0.972222	ENSG00000213780
ENST00000644824	3233	36	0.98833	GGACT	0.944444	ENSG00000285162
ENST00000644824	4498	34	0.998222	GGACT	0.911765	ENSG00000285162
ENST00000222792	1690	36	0.988654	GGACT	0.944444	ENSG00000106069
ENST00000222792	2955	34	0.998326	GGACT	0.911765	ENSG00000106069
ENST00000319004	2426	25	0.998388	GGACT	0.96	ENSG00000179409
ENST00000319004	2976	25	0.996738	GGACT	1	ENSG00000179409
ENST00000319004	3427	30	0.977252	GGACT	0.966667	ENSG00000179409
ENST00000576778	3613	25	0.99831	GGACT	0.96	ENSG00000179409
ENST00000576778	4163	25	0.99673	GGACT	1	ENSG00000179409
ENST00000576778	4614	30	0.975764	GGACT	0.966667	ENSG00000179409
ENST00000376960	1603	126	0.992699	GGACT	0.904762	ENSG00000107372
ENST00000332303	715	22	0.980115	GGACT	0.954545	ENSG00000185115
ENST00000503569	2992	77	0.994016	GGACC	0.935065	ENSG00000109501
ENST00000673991	3028	91	0.995127	GGACC	0.934066	ENSG00000109501
ENST00000226760	2995	91	0.995419	GGACC	0.945055	ENSG00000109501
ENST00000506362	2631	52	0.994882	GGACC	0.923077	ENSG00000109501
ENST00000448048	2133	22	0.987511	TGACT	0.909091	ENSG00000188234
ENST00000616763	2492	22	0.987288	TGACT	0.909091	ENSG00000188234
ENST00000252674	3722	27	0.994461	GGACT	1	ENSG00000130382
ENST00000320848	417	49	0.994987	GGACA	0.938776	ENSG00000178988
ENST00000320848	1076	71	0.998236	AGACT	0.901408	ENSG00000178988
ENST00000409757	3755	35	0.962741	GGACT	0.942857	ENSG00000132405
ENST00000410031	3009	34	0.964725	GGACT	0.941176	ENSG00000132405
ENST00000451522	2957	30	0.967454	GGACT	0.933333	ENSG00000132405
ENST00000446947	2826	30	0.967675	GGACT	0.933333	ENSG00000132405
ENST00000448507	3691	35	0.963016	GGACT	0.942857	ENSG00000132405
ENST00000398970	434	28	0.995964	GGACA	1	ENSG00000167193
ENST00000300574	443	29	0.995981	GGACA	1	ENSG00000167193
ENST00000310074	2642	25	0.985766	AGACT	1	ENSG00000173011
ENST00000380737	1928	49	0.989387	GGACT	0.959184	ENSG00000221914
ENST00000660435	1837	44	0.989641	GGACT	0.954545	ENSG00000221914
ENST00000315985	1677	41	0.99024	GGACT	0.95122	ENSG00000221914
ENST00000301454	3334	29	0.984493	GGACT	0.931034	ENSG00000125648
ENST00000325301	1267	22	0.993576	AGACA	0.954545	ENSG00000100335
ENST00000325301	1337	32	0.986198	GGACT	0.9375	ENSG00000100335
ENST00000325301	1728	34	0.992369	GGACT	1	ENSG00000100335
ENST00000382072	1134	21	0.978844	AGACT	1	ENSG00000242110
ENST00000245105	1930	35	0.998054	GGACC	0.914286	ENSG00000125089
ENST00000245105	2233	33	0.992896	GGACT	0.969697	ENSG00000125089
ENST00000245105	2266	33	0.987804	AGACT	0.969697	ENSG00000125089
ENST00000245105	2352	31	0.998381	GGACA	0.967742	ENSG00000125089
ENST00000356406	2197	22	0.996737	GGACT	0.954545	ENSG00000087008
ENST00000407558	1390	47	0.998964	GGACA	1	ENSG00000122390
ENST00000360862	1257	48	0.998971	GGACA	1	ENSG00000122390
ENST00000414063	1354	47	0.998939	GGACA	1	ENSG00000122390
ENST00000575076	1266	47	0.99894	GGACA	1	ENSG00000122390
ENST00000506583	1776	22	0.992468	GGACA	0.909091	ENSG00000109667
ENST00000309065	1717	22	0.991769	GGACA	0.909091	ENSG00000109667
ENST00000372733	662	58	0.988951	GGACT	0.948276	ENSG00000124145
ENST00000243918	1418	81	0.985829	GGACT	0.925926	ENSG00000204070
ENST00000304056	521	23	0.995327	GGACT	0.956522	ENSG00000170852
ENST00000304056	2283	39	0.992437	GGACT	0.923077	ENSG00000170852
ENST00000324015	1610	550	0.985519	TGACT	0.914545	ENSG00000167711
ENST00000453066	1575	551	0.985623	TGACT	0.912886	ENSG00000167711
ENST00000382061	1588	551	0.984841	TGACT	0.912886	ENSG00000167711
ENST00000336767	1070	61	0.985201	GGACA	0.901639	ENSG00000113460
ENST00000254719	2056	27	0.978653	GGACT	0.925926	ENSG00000132383
ENST00000288774	1503	49	0.991165	GGACT	0.959184	ENSG00000157911
ENST00000447513	1443	49	0.99094	GGACT	0.959184	ENSG00000157911
ENST00000507596	1413	44	0.989759	GGACT	0.954545	ENSG00000157911
ENST00000355716	1548	23	0.987209	GGACT	0.956522	ENSG00000157873
ENST00000676748	2654	171	0.957713	TGACT	0.900585	ENSG00000100412
ENST00000216254	2517	171	0.955497	TGACT	0.900585	ENSG00000100412
ENST00000678788	2502	171	0.957984	TGACT	0.900585	ENSG00000100412
ENST00000677532	2521	169	0.957501	TGACT	0.905325	ENSG00000100412
ENST00000374056	2405	21	0.990293	TGACT	0.952381	ENSG00000204149
ENST00000554203	530	21	0.993096	GGACT	0.904762	ENSG00000179933
ENST00000319074	712	210	0.991865	GGACT	0.971429	ENSG00000179933
ENST00000355209	1245	22	0.993692	GGACT	0.909091	ENSG00000100413
ENST00000376344	1197	25	0.992754	GGACT	0.96	ENSG00000165118
ENST00000348657	1339	42	0.998283	GGACT	0.97619	ENSG00000100227
ENST00000252115	1378	42	0.99828	GGACT	0.97619	ENSG00000100227
ENST00000451060	1508	40	0.998198	GGACT	0.975	ENSG00000100227
ENST00000381937	1554	36	0.998792	AGACT	0.944444	ENSG00000152620
ENST00000381937	1649	32	0.991809	GGACT	0.96875	ENSG00000152620
ENST00000397338	1160	32	0.999079	AGACT	0.96875	ENSG00000152620
ENST00000397338	1255	26	0.990436	GGACT	0.961538	ENSG00000152620
ENST00000378344	1082	114	0.990766	GGACT	0.947368	ENSG00000158109
ENST00000344579	870	111	0.991521	GGACT	0.945946	ENSG00000158109
ENST00000641322	3578	97	0.997025	GGACA	0.907216	ENSG00000172146
ENST00000641732	3667	98	0.997075	GGACA	0.908163	ENSG00000172146
ENST00000376033	3278	51	0.992889	GGACT	0.941176	ENSG00000204469
ENST00000376007	3236	51	0.992889	GGACT	0.941176	ENSG00000204469
ENST00000590891	2020	26	0.991044	GGACT	0.961538	ENSG00000153443
ENST00000591401	684	77	0.995526	GGACT	0.948052	ENSG00000153443
ENST00000591401	1048	79	0.976579	GGACT	0.911392	ENSG00000153443
ENST00000283474	754	76	0.995882	GGACT	0.947368	ENSG00000153443
ENST00000591897	654	33	0.993285	GGACT	0.939394	ENSG00000153443
ENST00000358077	4509	20	0.993008	GGACT	1	ENSG00000196730
ENST00000472284	4526	20	0.993052	GGACT	1	ENSG00000196730
ENST00000408954	4675	20	0.992766	GGACT	1	ENSG00000196730
ENST00000622514	4536	20	0.992621	GGACT	1	ENSG00000196730
ENST00000469640	4663	20	0.992944	GGACT	1	ENSG00000196730
ENST00000199448	1209	50	0.999004	GGACA	0.94	ENSG00000086289
ENST00000673965	1869	24	0.997225	GGACT	0.958333	ENSG00000040531
ENST00000673669	1565	24	0.997127	GGACT	0.958333	ENSG00000040531
ENST00000488623	1611	24	0.997177	GGACT	0.958333	ENSG00000040531
ENST00000046640	1696	24	0.996209	GGACT	0.916667	ENSG00000040531
ENST00000372409	2466	30	0.997422	GGACT	1	ENSG00000100982
ENST00000290231	2587	32	0.991175	GGACT	0.96875	ENSG00000124160
ENST00000432999	2270	20	0.993837	GGACT	0.95	ENSG00000236287
ENST00000413761	2218	20	0.993575	GGACT	0.95	ENSG00000236287
ENST00000375807	2695	22	0.963697	AGACT	0.909091	ENSG00000187742
ENST00000339901	2555	22	0.962798	AGACT	0.909091	ENSG00000187742
ENST00000534113	2799	23	0.961121	AGACT	0.913043	ENSG00000187742
ENST00000479665	1186	23	0.99545	GGACA	0.913043	ENSG00000163512
ENST00000487519	1018	44	0.980948	GGACT	0.931818	ENSG00000108064
ENST00000334304	3352	23	0.97375	GGACT	1	ENSG00000152990
ENST00000334304	4323	35	0.993552	AAACT	0.914286	ENSG00000152990
ENST00000427587	1140	38	0.991305	GGACT	0.947368	ENSG00000118894
ENST00000458008	1031	62	0.992946	GGACT	0.951613	ENSG00000118894
ENST00000297689	1447	175	0.993532	AGACA	0.902857	ENSG00000165030
ENST00000297689	1743	182	0.994165	AGACT	0.994505	ENSG00000165030
ENST00000264867	2556	23	0.980538	AGACT	0.913043	ENSG00000109819
ENST00000311275	2370	33	0.98335	GGACT	0.939394	ENSG00000101040
ENST00000311275	4695	33	0.99788	GGACT	0.939394	ENSG00000101040
ENST00000360911	2137	33	0.983761	GGACT	0.939394	ENSG00000101040
ENST00000446994	2395	33	0.983615	GGACT	0.939394	ENSG00000101040
ENST00000446994	4804	32	0.997859	GGACT	0.9375	ENSG00000101040
ENST00000355972	2466	33	0.983551	GGACT	0.939394	ENSG00000101040
ENST00000355972	4875	32	0.997923	GGACT	0.9375	ENSG00000101040
ENST00000396281	2519	29	0.985012	GGACT	0.931034	ENSG00000101040
ENST00000396281	4844	32	0.99762	GGACT	0.9375	ENSG00000101040
ENST00000536340	2197	33	0.983484	GGACT	0.939394	ENSG00000101040
ENST00000536340	4606	32	0.99791	GGACT	0.9375	ENSG00000101040
ENST00000611941	2395	32	0.985305	GGACT	0.96875	ENSG00000101040
ENST00000372023	2206	33	0.983601	GGACT	0.939394	ENSG00000101040
ENST00000223324	476	62	0.985984	AGACT	0.919355	ENSG00000106591
ENST00000334598	715	31	0.989165	GGACT	0.935484	ENSG00000153391
ENST00000006251	1129	24	0.972363	AGACT	0.916667	ENSG00000186654
ENST00000403581	1640	26	0.969645	AGACT	0.923077	ENSG00000186654
ENST00000336985	1233	27	0.968294	AGACT	0.925926	ENSG00000186654
ENST00000611394	1204	25	0.97132	AGACT	0.92	ENSG00000186654
ENST00000624862	1261	23	0.970992	AGACT	0.913043	ENSG00000186654
ENST00000617066	1087	20	0.977449	AGACT	0.95	ENSG00000186654
ENST00000319357	1441	42	0.991923	GGACC	0.952381	ENSG00000164543
ENST00000358232	2519	21	0.986669	GGACT	0.904762	ENSG00000134759
ENST00000608703	1545	101	0.997777	GGACT	0.960396	ENSG00000204389
ENST00000375651	2040	415	0.998005	GGACT	0.963855	ENSG00000204389
ENST00000375650	2039	444	0.997741	GGACT	0.959459	ENSG00000204388
ENST00000375650	2176	266	0.996711	GGACT	0.981203	ENSG00000204388
ENST00000336086	5416	26	0.963148	TGACT	0.923077	ENSG00000106608
ENST00000402306	3321	26	0.963145	TGACT	0.923077	ENSG00000106608
ENST00000443736	3354	26	0.962215	TGACT	0.923077	ENSG00000106608
ENST00000453200	3329	26	0.963135	TGACT	0.923077	ENSG00000106608
ENST00000586651	1093	33	0.988417	GGACT	0.939394	ENSG00000127452
ENST00000589626	1277	36	0.99186	GGACT	0.972222	ENSG00000127452
ENST00000589626	1705	35	0.9925	GGACT	0.914286	ENSG00000127452
ENST00000247977	1233	36	0.991943	GGACT	0.972222	ENSG00000127452
ENST00000247977	1661	35	0.992493	GGACT	0.914286	ENSG00000127452
ENST00000588922	1204	36	0.991933	GGACT	0.972222	ENSG00000127452
ENST00000588922	1632	35	0.992303	GGACT	0.914286	ENSG00000127452
ENST00000343813	958	30	0.995256	GGACA	0.933333	ENSG00000116237
ENST00000343813	1264	31	0.988049	GGACT	0.935484	ENSG00000116237
ENST00000336156	1816	46	0.994731	GGACT	1	ENSG00000100364
ENST00000251993	1785	42	0.99484	GGACT	1	ENSG00000100364
ENST00000391627	1685	42	0.994728	GGACT	1	ENSG00000100364
ENST00000268251	3533	37	0.981604	AGACT	0.945946	ENSG00000183044
ENST00000396600	4335	37	0.982116	AGACT	0.945946	ENSG00000183044
ENST00000506197	459	59	0.993883	AGACT	0.949153	ENSG00000250317
ENST00000514384	297	35	0.992284	AGACT	0.914286	ENSG00000250317
ENST00000614775	652	59	0.993535	AGACT	0.949153	ENSG00000250317
ENST00000264716	1991	26	0.99417	GGACT	0.923077	ENSG00000075426
ENST00000373783	995	21	0.990545	GGACT	0.952381	ENSG00000181915
ENST00000307363	2040	130	0.97582	AGACT	0.938462	ENSG00000170266
ENST00000399402	2021	132	0.976239	AGACT	0.939394	ENSG00000170266
ENST00000333050	181	29	0.989584	AGACT	0.965517	ENSG00000184857
ENST00000277746	1127	48	0.994973	GGACT	0.979167	ENSG00000148572
ENST00000435510	1123	48	0.994332	GGACT	0.979167	ENSG00000148572
ENST00000283629	2855	20	0.975201	AGACT	1	ENSG00000153560
ENST00000447368	2109	43	0.997717	GGACA	0.906977	ENSG00000153560
ENST00000447368	2352	44	0.969516	AGACT	0.977273	ENSG00000153560
ENST00000674844	661	83	0.994953	GGACT	0.987952	ENSG00000169562
ENST00000674549	583	83	0.99466	GGACT	0.987952	ENSG00000169562
ENST00000374029	664	82	0.994784	GGACT	0.987805	ENSG00000169562
ENST00000675209	809	83	0.994737	GGACT	0.987952	ENSG00000169562
ENST00000647424	627	84	0.994803	GGACT	0.988095	ENSG00000169562
ENST00000675368	2597	83	0.994854	GGACT	0.987952	ENSG00000169562
ENST00000675609	754	83	0.994888	GGACT	0.987952	ENSG00000169562
ENST00000646835	899	82	0.994591	GGACT	0.987805	ENSG00000169562
ENST00000447581	763	83	0.994861	GGACT	0.987952	ENSG00000169562
ENST00000645009	792	83	0.994838	GGACT	0.987952	ENSG00000169562
ENST00000361726	660	83	0.994643	GGACT	0.987952	ENSG00000169562
ENST00000320785	3207	113	0.994344	GGACT	0.946903	ENSG00000129250
ENST00000264832	2388	125	0.990105	GGACT	0.96	ENSG00000090339
ENST00000377658	1778	50	0.993689	GGACA	0.92	ENSG00000162413
ENST00000377648	1234	23	0.994565	GGACT	0.913043	ENSG00000116273
ENST00000377648	1474	23	0.994331	GGACT	1	ENSG00000116273
ENST00000393708	805	37	0.994628	GGACT	0.945946	ENSG00000267673
ENST00000492239	738	36	0.994564	GGACT	0.944444	ENSG00000267673
ENST00000487418	1526	25	0.99589	GGACT	1	ENSG00000128928
ENST00000479013	1436	25	0.995918	GGACT	1	ENSG00000128928
ENST00000651168	1836	25	0.99579	GGACT	1	ENSG00000128928
ENST00000650656	1746	25	0.99583	GGACT	1	ENSG00000128928
ENST00000306243	1391	21	0.997444	GGACT	0.904762	ENSG00000169105
ENST00000559991	1214	21	0.997462	GGACT	0.904762	ENSG00000169105
ENST00000559991	1456	24	0.997652	AGACT	0.916667	ENSG00000169105
ENST00000646571	2076	21	0.978926	GGACT	0.904762	ENSG00000021574
ENST00000644954	1717	21	0.979096	GGACT	0.904762	ENSG00000021574
ENST00000355451	2169	21	0.961244	AGACT	0.904762	ENSG00000015676
ENST00000355451	2216	22	0.995333	GGACT	0.909091	ENSG00000015676
ENST00000011898	1029	26	0.996053	GGACT	0.961538	ENSG00000011105
ENST00000537971	986	26	0.996222	GGACT	0.961538	ENSG00000011105
ENST00000171111	1343	75	0.985497	GGACT	0.906667	ENSG00000079999
ENST00000171111	2107	72	0.990229	GGACT	0.916667	ENSG00000079999
ENST00000393623	1427	75	0.986601	GGACT	0.906667	ENSG00000079999
ENST00000393623	2191	72	0.990363	GGACT	0.916667	ENSG00000079999
ENST00000377482	727	436	0.955129	AGACT	0.912844	ENSG00000116285
ENST00000635110	1756	30	0.986299	GGACT	0.933333	ENSG00000078237
ENST00000274311	1893	48	0.987159	GGACT	0.958333	ENSG00000152684
ENST00000611091	940	24	0.99614	AGACT	0.916667	ENSG00000167842
ENST00000611091	1063	22	0.979627	GGACT	0.954545	ENSG00000167842
ENST00000611091	1259	25	0.97993	TGACT	0.96	ENSG00000167842
ENST00000381165	940	24	0.996056	AGACT	0.916667	ENSG00000167842
ENST00000381165	1063	22	0.980317	GGACT	0.954545	ENSG00000167842
ENST00000381165	1259	25	0.980451	TGACT	0.96	ENSG00000167842
ENST00000371856	2291	247	0.991982	GGACT	0.959514	ENSG00000124214
ENST00000371828	2053	318	0.992604	GGACT	0.962264	ENSG00000124214
ENST00000340954	2158	169	0.993649	GGACT	0.970414	ENSG00000124214
ENST00000347458	1960	319	0.992695	GGACT	0.962382	ENSG00000124214
ENST00000360426	2035	318	0.99275	GGACT	0.962264	ENSG00000124214
ENST00000371792	1954	319	0.992778	GGACT	0.962382	ENSG00000124214
ENST00000371802	1978	319	0.992634	GGACT	0.962382	ENSG00000124214
ENST00000377346	3495	24	0.991246	TGACT	0.958333	ENSG00000171608
ENST00000377346	3644	23	0.993096	AGACT	1	ENSG00000171608
ENST00000262160	1833	48	0.995068	GGACT	0.958333	ENSG00000175387
ENST00000402690	1876	48	0.99494	GGACT	0.958333	ENSG00000175387
ENST00000586040	1446	32	0.995271	GGACT	0.9375	ENSG00000175387
ENST00000356825	1791	47	0.995078	GGACT	0.957447	ENSG00000175387
ENST00000251343	2099	34	0.989067	GGACT	0.911765	ENSG00000100441
ENST00000553935	2143	34	0.989547	GGACT	0.911765	ENSG00000100441
ENST00000562442	829	30	0.987641	GGACA	0.933333	ENSG00000103429
ENST00000258781	1457	24	0.983366	GGACT	0.958333	ENSG00000136280
ENST00000475551	2066	26	0.977964	GGACT	0.923077	ENSG00000136280
ENST00000381112	1458	26	0.977282	GGACT	0.923077	ENSG00000136280
ENST00000541586	1296	26	0.979294	GGACT	0.923077	ENSG00000136280
ENST00000534641	1940	31	0.994953	AGACT	0.935484	ENSG00000110768
ENST00000265963	2133	31	0.994891	AGACT	0.935484	ENSG00000110768
ENST00000162749	2137	83	0.986947	GGACT	0.903614	ENSG00000067182
ENST00000396410	2561	81	0.997018	AGACT	0.91358	ENSG00000179889
ENST00000569715	2383	81	0.997124	AGACT	0.91358	ENSG00000179889
ENST00000450288	2143	81	0.997063	AGACT	0.91358	ENSG00000179889
ENST00000228918	1687	96	0.997032	GGACT	0.96875	ENSG00000111321
ENST00000228918	1936	100	0.992169	GGACT	0.93	ENSG00000111321
ENST00000303004	1610	561	0.99271	GGACT	0.935829	ENSG00000172216
ENST00000456845	920	31	0.982276	GGACT	0.967742	ENSG00000169490
ENST00000456397	864	32	0.979896	GGACT	0.9375	ENSG00000169490
ENST00000397070	1253	27	0.973329	GGACT	0.925926	ENSG00000169490
ENST00000371602	4978	40	0.997026	GGACT	0.975	ENSG00000101126
ENST00000621696	4292	35	0.996791	GGACT	1	ENSG00000101126
ENST00000673732	4251	35	0.996663	GGACT	1	ENSG00000101126
ENST00000396029	4146	35	0.996699	GGACT	1	ENSG00000101126
ENST00000396032	4017	39	0.996447	GGACT	0.974359	ENSG00000101126
ENST00000349014	3713	40	0.996838	GGACT	0.975	ENSG00000101126
ENST00000645081	3847	41	0.99675	GGACT	0.97561	ENSG00000101126
ENST00000234170	1439	38	0.99421	GGACT	0.973684	ENSG00000115816
ENST00000311160	1984	21	0.996834	GGACT	0.952381	ENSG00000136205
ENST00000311160	5057	53	0.994942	TGACT	0.943396	ENSG00000136205
ENST00000311160	5607	59	0.993405	GGACT	0.932203	ENSG00000136205
ENST00000198767	2010	53	0.982064	TGACT	0.943396	ENSG00000085721
ENST00000373241	754	33	0.984518	GGACT	0.969697	ENSG00000079332
ENST00000373242	833	33	0.98461	GGACT	0.969697	ENSG00000079332
ENST00000373238	994	33	0.984592	GGACT	0.969697	ENSG00000079332
ENST00000431664	636	33	0.984471	GGACT	0.969697	ENSG00000079332
ENST00000355790	2550	54	0.991976	AGACT	0.907407	ENSG00000172731
ENST00000373224	2231	54	0.992132	AGACT	0.907407	ENSG00000172731
ENST00000358141	2063	54	0.991939	AGACT	0.907407	ENSG00000172731
ENST00000395011	2036	54	0.99223	AGACT	0.907407	ENSG00000172731
ENST00000395010	2092	54	0.991844	AGACT	0.907407	ENSG00000172731
ENST00000395067	1113	24	0.981783	AGACT	0.916667	ENSG00000066697
ENST00000622639	1004	24	0.982599	AGACT	0.916667	ENSG00000066697
ENST00000613183	1011	24	0.982229	AGACT	0.916667	ENSG00000066697
ENST00000374865	682	201	0.98635	GGACT	0.900498	ENSG00000136897
ENST00000345122	3211	20	0.982728	AGACT	0.95	ENSG00000100852
ENST00000320316	1574	49	0.981125	GGACT	0.938776	ENSG00000040633
ENST00000571362	1355	44	0.98062	GGACT	0.931818	ENSG00000040633
ENST00000576955	1540	49	0.981588	GGACT	0.938776	ENSG00000040633
ENST00000454255	1507	44	0.983611	GGACT	0.931818	ENSG00000040633
ENST00000396987	795	28	0.979427	GGACT	0.928571	ENSG00000158669
ENST00000681898	673	100	0.989668	GGACT	0.91	ENSG00000168209
ENST00000307365	741	100	0.989921	GGACT	0.91	ENSG00000168209
ENST00000374723	3510	24	0.986109	GGACT	0.916667	ENSG00000070214
ENST00000374720	4352	59	0.987839	GGACT	0.949153	ENSG00000070214
ENST00000505747	1524	23	0.98205	GGACT	0.956522	ENSG00000138050
ENST00000398417	1959	33	0.988437	GGACT	0.909091	ENSG00000141646
ENST00000342988	2239	33	0.988573	GGACT	0.909091	ENSG00000141646
ENST00000402711	2707	23	0.992028	AGACT	0.956522	ENSG00000143924
ENST00000401738	2806	23	0.990336	AGACT	0.956522	ENSG00000143924
ENST00000318522	2881	152	0.995889	AGACT	0.947368	ENSG00000143924
ENST00000406189	1891	29	0.99802	GGACT	0.965517	ENSG00000176624
ENST00000406189	2378	35	0.995971	GGACT	0.971429	ENSG00000176624
ENST00000196061	2739	289	0.990907	GGACT	0.913495	ENSG00000083444
ENST00000356208	926	53	0.991335	GGACT	0.924528	ENSG00000132819
ENST00000356208	1348	63	0.993539	GGACT	0.968254	ENSG00000132819
ENST00000444836	2819	48	0.995233	GGACA	0.958333	ENSG00000116688
ENST00000674817	2811	48	0.995357	GGACA	0.958333	ENSG00000116688
ENST00000675053	2857	48	0.99534	GGACA	0.958333	ENSG00000116688
ENST00000674548	2874	48	0.995366	GGACA	0.958333	ENSG00000116688
ENST00000674658	2622	48	0.995489	GGACA	0.958333	ENSG00000116688
ENST00000674910	2841	48	0.99531	GGACA	0.958333	ENSG00000116688
ENST00000675231	3074	47	0.995034	GGACA	0.957447	ENSG00000116688
ENST00000675113	2763	48	0.995368	GGACA	0.958333	ENSG00000116688
ENST00000235329	2701	48	0.995499	GGACA	0.958333	ENSG00000116688
ENST00000676293	2823	22	0.997196	GGACA	1	ENSG00000116688
ENST00000675919	2791	47	0.995428	GGACA	0.957447	ENSG00000116688
ENST00000270517	1438	55	0.992399	GGACT	0.945455	ENSG00000130159
ENST00000252440	1292	51	0.99246	GGACT	0.941176	ENSG00000130159
ENST00000360663	1727	20	0.99615	GGACT	1	ENSG00000107758
ENST00000394828	1700	20	0.996143	GGACT	1	ENSG00000107758
ENST00000394829	1730	20	0.996218	GGACT	1	ENSG00000107758
ENST00000282388	1642	83	0.996279	GGACT	0.987952	ENSG00000152518
ENST00000282388	1921	90	0.9958	GGACT	0.966667	ENSG00000152518
ENST00000345254	3332	49	0.988767	GGACT	0.918367	ENSG00000176986
ENST00000339365	3400	49	0.989274	GGACT	0.918367	ENSG00000176986
ENST00000285279	1676	33	0.999711	GGACT	0.939394	ENSG00000154978
ENST00000433959	1638	33	0.999694	GGACT	0.939394	ENSG00000154978
ENST00000428648	1604	33	0.999718	GGACT	0.939394	ENSG00000154978
ENST00000361830	1225	24	0.998679	GGACT	0.958333	ENSG00000124222
ENST00000355957	1802	27	0.998723	GGACT	0.962963	ENSG00000124222
ENST00000359617	1204	24	0.998692	GGACT	0.958333	ENSG00000124222
ENST00000371141	1842	27	0.998746	GGACT	0.962963	ENSG00000124222
ENST00000371132	1457	26	0.998693	GGACT	0.961538	ENSG00000124222
ENST00000358029	1234	25	0.998666	GGACT	0.96	ENSG00000124222
ENST00000290510	2401	39	0.997212	GGACT	0.974359	ENSG00000110811
ENST00000361144	1475	47	0.998198	GGACT	0.914894	ENSG00000189337
ENST00000400798	1277	37	0.998453	GGACT	0.945946	ENSG00000189337
ENST00000250448	1860	71	0.994765	AGACT	0.915493	ENSG00000129514
ENST00000376014	1621	34	0.992736	AGACT	0.970588	ENSG00000171729
ENST00000400796	1231	32	0.989166	AGACT	0.90625	ENSG00000171729
ENST00000400796	1551	33	0.992895	AGACT	0.969697	ENSG00000171729
ENST00000434578	1265	33	0.989178	AGACT	0.909091	ENSG00000171729
ENST00000434578	1585	34	0.993867	AGACT	0.970588	ENSG00000171729
ENST00000376008	1610	36	0.993142	AGACT	0.972222	ENSG00000171729
ENST00000428417	1582	37	0.992805	AGACT	0.972973	ENSG00000171729
ENST00000316594	587	64	0.98272	GGACT	0.921875	ENSG00000126945
ENST00000302754	1455	31	0.995036	GGACT	0.903226	ENSG00000171223
ENST00000238738	1155	31	0.98742	AAACT	0.903226	ENSG00000119729
ENST00000375799	1326	29	0.994329	GGACT	0.931034	ENSG00000116786
ENST00000375799	1626	26	0.994556	GGACT	1	ENSG00000116786
ENST00000375793	1196	29	0.9944	GGACT	0.931034	ENSG00000116786
ENST00000375793	1496	26	0.994553	GGACT	1	ENSG00000116786
ENST00000642363	1267	26	0.994403	GGACT	1	ENSG00000116786
ENST00000238379	1208	34	0.947947	AGACT	1	ENSG00000119431
ENST00000374180	871	35	0.942604	AGACT	0.971429	ENSG00000119431
ENST00000375759	11729	20	0.975027	GGACT	1	ENSG00000065526
ENST00000304895	2065	33	0.993598	GGACT	0.939394	ENSG00000169919
ENST00000329454	755	49	0.985727	AGACT	0.959184	ENSG00000183888
ENST00000361288	784	41	0.986337	AGACT	0.902439	ENSG00000064995
ENST00000420584	716	41	0.988447	AGACT	0.926829	ENSG00000064995
ENST00000298097	1197	20	0.998726	GGACA	1	ENSG00000165355
ENST00000298097	1287	21	0.94098	TGACT	0.904762	ENSG00000165355
ENST00000360458	704	252	0.987583	GGACT	0.920635	ENSG00000123562
ENST00000441076	748	252	0.987501	GGACT	0.920635	ENSG00000123562
ENST00000451301	714	251	0.987138	GGACT	0.920319	ENSG00000123562
ENST00000433176	849	251	0.987458	GGACT	0.920319	ENSG00000123562
ENST00000292433	1331	60	0.990315	GGACT	0.95	ENSG00000160888
ENST00000292433	1363	42	0.992825	GGACT	0.952381	ENSG00000160888
ENST00000588173	2158	70	0.99068	GGACT	0.942857	ENSG00000160888
ENST00000588173	2190	48	0.994589	GGACT	0.958333	ENSG00000160888
ENST00000304842	347	28	0.993569	TGACT	0.928571	ENSG00000169902
ENST00000649664	348	29	0.994277	TGACT	0.931034	ENSG00000169902
ENST00000341567	1324	68	0.997082	AGACA	0.955882	ENSG00000106609
ENST00000360694	2210	20	0.996219	GGACT	0.95	ENSG00000112033
ENST00000418635	1916	20	0.996229	GGACT	0.95	ENSG00000112033
ENST00000381337	1759	25	0.980796	GGACT	0.92	ENSG00000066654
ENST00000305386	1509	49	0.998048	GGACT	0.979592	ENSG00000168282
ENST00000305386	1514	54	0.990145	GGACT	0.981481	ENSG00000168282
ENST00000380729	1452	31	0.985578	GGACT	0.903226	ENSG00000183474
ENST00000358357	1990	36	0.981916	AGACT	0.944444	ENSG00000196313
ENST00000627934	2146	36	0.981638	AGACT	0.944444	ENSG00000196313
ENST00000375436	2437	45	0.98649	GGACT	0.933333	ENSG00000179051
ENST00000375436	2690	50	0.990224	AGACT	0.94	ENSG00000179051
ENST00000375436	2960	39	0.996525	GGACT	1	ENSG00000179051
ENST00000267812	1548	24	0.997408	GGACT	0.958333	ENSG00000140259
ENST00000375415	3867	65	0.991274	GGACT	0.907692	ENSG00000074964
ENST00000298316	1039	56	0.991149	GGACT	0.964286	ENSG00000165527
ENST00000252996	3277	26	0.989915	GGACT	1	ENSG00000130699
ENST00000223368	864	39	0.980182	GGACT	0.948718	ENSG00000106635
ENST00000411832	674	46	0.983431	GGACT	0.956522	ENSG00000106635
ENST00000257829	3328	29	0.99547	GGACT	1	ENSG00000135372
ENST00000531159	3125	21	0.995559	GGACT	1	ENSG00000135372
ENST00000615292	2689	28	0.995582	GGACT	1	ENSG00000135372
ENST00000414749	1677	24	0.948905	AGACA	0.958333	ENSG00000009950
ENST00000429400	1677	23	0.953064	AGACA	0.956522	ENSG00000009950
ENST00000313375	1707	23	0.95206	AGACA	0.956522	ENSG00000009950
ENST00000354613	1725	22	0.955766	AGACA	0.954545	ENSG00000009950
ENST00000434326	1417	22	0.948745	AGACA	0.909091	ENSG00000009950
ENST00000330280	1396	31	0.985566	GGACT	0.903226	ENSG00000145736
ENST00000480824	1515	22	0.984281	GGACA	1	ENSG00000198663
ENST00000290291	1009	47	0.999725	GGACC	0.93617	ENSG00000060491
ENST00000370461	3105	47	0.999735	GGACC	0.93617	ENSG00000060491
ENST00000435050	3356	74	0.993456	GGACT	0.972973	ENSG00000189143
ENST00000431918	3302	74	0.993324	GGACT	0.972973	ENSG00000189143
ENST00000340958	882	74	0.993265	GGACT	0.972973	ENSG00000189143
ENST00000223642	5099	186	0.989953	GGACT	0.908602	ENSG00000106804
ENST00000333896	214	36	0.992351	GGACT	0.916667	ENSG00000115306
ENST00000370371	1910	33	0.998639	AGACT	1	ENSG00000101191
ENST00000370368	1786	33	0.99864	AGACT	1	ENSG00000101191
ENST00000354665	1791	33	0.998591	AGACT	1	ENSG00000101191
ENST00000264198	586	53	0.998419	AGACT	0.924528	ENSG00000090432
ENST00000264198	1566	68	0.979933	GGACT	0.970588	ENSG00000090432
ENST00000264198	1643	68	0.988389	AGACT	0.926471	ENSG00000090432
ENST00000321556	2073	99	0.99466	GGACT	0.939394	ENSG00000158828
ENST00000373451	2770	21	0.9889	GGACT	0.904762	ENSG00000137200
ENST00000449606	1794	33	0.993841	GGACT	0.969697	ENSG00000103356
ENST00000560540	1320	23	0.998261	GGACT	0.913043	ENSG00000138606
ENST00000560734	1026	23	0.997791	GGACT	0.956522	ENSG00000138606
ENST00000519273	1512	69	0.993513	GGACT	0.913043	ENSG00000101199
ENST00000519604	1527	70	0.99381	GGACT	0.914286	ENSG00000101199
ENST00000370283	1585	69	0.993613	GGACT	0.913043	ENSG00000101199
ENST00000370283	2839	89	0.99517	GGACC	0.910112	ENSG00000101199
ENST00000370275	1804	24	0.995437	GGACT	0.916667	ENSG00000101199
ENST00000264211	1344	22	0.951456	TGACT	0.954545	ENSG00000075151
ENST00000602326	1751	22	0.950503	TGACT	0.954545	ENSG00000075151
ENST00000400422	1727	22	0.950691	TGACT	0.954545	ENSG00000075151
ENST00000634879	1716	22	0.950317	TGACT	0.954545	ENSG00000075151
ENST00000408936	3791	23	0.998109	GGACT	0.913043	ENSG00000136848
ENST00000648444	3812	23	0.998113	GGACT	0.913043	ENSG00000136848
ENST00000319715	693	43	0.993396	GGACT	0.930233	ENSG00000122257
ENST00000319715	708	26	0.995821	GGACT	1	ENSG00000122257
ENST00000216410	854	29	0.992851	GGACT	1	ENSG00000100522
ENST00000415385	1567	32	0.992523	TGACT	0.96875	ENSG00000065559
ENST00000353533	1491	30	0.992403	TGACT	0.966667	ENSG00000065559
ENST00000320270	1294	56	0.977095	GGACT	0.910714	ENSG00000179041
ENST00000320270	1376	55	0.987565	GGACT	0.927273	ENSG00000179041
ENST00000395762	2781	21	0.957431	AGACT	0.952381	ENSG00000077238
ENST00000543915	2696	22	0.959158	AGACT	0.954545	ENSG00000077238
ENST00000170630	2538	22	0.958779	AGACT	0.954545	ENSG00000077238
ENST00000216420	894	25	0.986109	GGACT	0.92	ENSG00000100532
ENST00000680160	2793	51	0.987599	GGACT	0.921569	ENSG00000113161
ENST00000287936	2818	51	0.987574	GGACT	0.921569	ENSG00000113161
ENST00000343975	2647	44	0.986604	GGACT	0.931818	ENSG00000113161
ENST00000680940	3009	52	0.988334	GGACT	0.923077	ENSG00000113161
ENST00000681271	3165	51	0.987677	GGACT	0.921569	ENSG00000113161
ENST00000677848	445	20	0.995927	GGACT	1	ENSG00000132002
ENST00000595139	1395	20	0.994344	GGACT	1	ENSG00000132002
ENST00000396969	1015	23	0.986237	GGACT	0.913043	ENSG00000132002
ENST00000595992	1094	21	0.981547	GGACT	0.904762	ENSG00000132002
ENST00000304658	4438	61	0.98291	AGACT	0.934426	ENSG00000169180
ENST00000372876	1066	31	0.987924	GGACT	0.903226	ENSG00000124659
ENST00000324460	2220	735	0.995644	GGACT	0.967347	ENSG00000044574
ENST00000680272	2131	735	0.995766	GGACT	0.972789	ENSG00000044574
ENST00000680032	2166	735	0.995778	GGACT	0.972789	ENSG00000044574
ENST00000361545	2515	27	0.994434	GGACT	0.925926	ENSG00000106665
ENST00000611717	1095	44	0.980322	AGACT	0.931818	ENSG00000275052
ENST00000616288	1089	42	0.981381	AGACT	0.928571	ENSG00000275052
ENST00000616407	1103	44	0.980044	AGACT	0.931818	ENSG00000275052
ENST00000609199	1377	36	0.9883	GGACT	0.916667	ENSG00000011007
ENST00000263383	2082	134	0.988497	GGACT	0.91791	ENSG00000105135
ENST00000534378	1873	136	0.988682	GGACT	0.911765	ENSG00000105135
ENST00000304661	483	42	0.996784	GGACA	0.928571	ENSG00000171155
ENST00000371313	596	39	0.99608	GGACA	0.923077	ENSG00000171155
ENST00000371313	1095	55	0.987061	GGACT	0.909091	ENSG00000171155
ENST00000304222	1435	25	0.990712	GGACT	0.92	ENSG00000170425
ENST00000314134	1854	28	0.99703	GGACT	1	ENSG00000181830
ENST00000268712	7787	34	0.996065	GGACT	0.970588	ENSG00000141027
ENST00000395851	7279	27	0.994697	GGACT	0.962963	ENSG00000141027
ENST00000395857	7522	35	0.996194	GGACT	0.971429	ENSG00000141027
ENST00000645214	1169	43	0.996367	AGACA	0.930233	ENSG00000119537
ENST00000610552	1118	36	0.988252	AGACT	0.916667	ENSG00000136856
ENST00000373371	1457	66	0.993526	AGACT	0.909091	ENSG00000136856
ENST00000373360	1249	75	0.99326	AGACT	0.92	ENSG00000136856
ENST00000296677	1843	49	0.989995	GGACA	0.918367	ENSG00000164251
ENST00000343674	3371	33	0.996004	GGACT	0.939394	ENSG00000149091
ENST00000527911	3164	22	0.996251	GGACT	0.954545	ENSG00000149091
ENST00000456247	3037	33	0.995787	GGACT	0.939394	ENSG00000149091
ENST00000318201	2955	25	0.995251	GGACT	0.96	ENSG00000149091
ENST00000454345	3641	33	0.996034	GGACT	0.939394	ENSG00000149091
ENST00000615331	2583	35	0.983595	AGACT	0.942857	ENSG00000272391
ENST00000514213	3182	58	0.993095	GGACT	0.913793	ENSG00000138768
ENST00000264904	3194	58	0.99324	GGACT	0.913793	ENSG00000138768
ENST00000311764	838	23	0.948574	GAACT	0.913043	ENSG00000175213
ENST00000307114	1748	51	0.971798	TGACT	0.901961	ENSG00000172432
ENST00000307126	1961	51	0.97222	TGACT	0.901961	ENSG00000172432
ENST00000301998	590	54	0.997812	GGACA	0.907407	ENSG00000170340
ENST00000301998	602	77	0.959366	AGACT	0.935065	ENSG00000170340
ENST00000405767	447	53	0.997756	GGACA	0.90566	ENSG00000170340
ENST00000405767	459	75	0.961497	AGACT	0.946667	ENSG00000170340
ENST00000451025	1029	48	0.995714	TGACT	0.916667	ENSG00000124688
ENST00000451025	1306	50	0.981969	TGACT	0.94	ENSG00000124688
ENST00000372171	759	48	0.995607	TGACT	0.916667	ENSG00000124688
ENST00000372171	1036	50	0.982418	TGACT	0.94	ENSG00000124688
ENST00000372067	2101	108	0.974958	GGACT	0.981481	ENSG00000112715
ENST00000672860	2101	108	0.97421	GGACT	0.981481	ENSG00000112715
ENST00000372064	1475	139	0.978539	GGACT	0.985612	ENSG00000112715
ENST00000372077	1400	132	0.979495	GGACT	0.984848	ENSG00000112715
ENST00000307630	1159	57	0.992009	GGACT	0.964912	ENSG00000170027
ENST00000225688	1263	22	0.987423	GGACT	0.909091	ENSG00000108551
ENST00000373264	1380	24	0.990347	GGACT	1	ENSG00000136807
ENST00000395076	623	33	0.988178	GGACT	0.909091	ENSG00000100614
ENST00000248594	1741	43	0.993485	GGACT	1	ENSG00000127947
ENST00000474295	1088	72	0.991515	GGACT	0.986111	ENSG00000117640
ENST00000374303	1172	69	0.991281	GGACT	0.985507	ENSG00000117640
ENST00000374307	1087	72	0.991508	GGACT	0.986111	ENSG00000117640
ENST00000374301	1318	69	0.991462	GGACT	0.985507	ENSG00000117640
ENST00000374300	1272	69	0.991332	GGACT	0.985507	ENSG00000117640
ENST00000466284	2483	74	0.991857	GGACT	0.986486	ENSG00000117640
ENST00000257663	628	39	0.98861	AGACT	0.948718	ENSG00000135211
ENST00000234256	2143	87	0.997387	GGACT	0.988506	ENSG00000115902
ENST00000340879	700	20	0.996526	AGACT	1	ENSG00000068745
ENST00000340879	732	21	0.984218	AGACT	0.904762	ENSG00000068745
ENST00000432678	829	20	0.996568	AGACT	1	ENSG00000068745
ENST00000432678	861	22	0.983511	AGACT	0.909091	ENSG00000068745
ENST00000356388	1868	33	0.993297	TGACT	0.969697	ENSG00000198369
ENST00000373068	2501	23	0.994643	GGACT	0.913043	ENSG00000148339
ENST00000373069	2445	23	0.994538	GGACT	0.913043	ENSG00000148339
ENST00000373066	2783	23	0.994747	GGACT	0.913043	ENSG00000148339
ENST00000432073	2747	23	0.994681	GGACT	0.913043	ENSG00000148339
ENST00000373064	2543	23	0.994486	GGACT	0.913043	ENSG00000148339
ENST00000394299	945	939	0.990983	GGACT	0.928647	ENSG00000147257
ENST00000370818	945	937	0.990609	GGACT	0.928495	ENSG00000147257
ENST00000631057	638	311	0.990569	GGACT	0.906752	ENSG00000147257
ENST00000395474	642	26	0.992806	GGACT	0.923077	ENSG00000178252
ENST00000395474	3653	51	0.993769	GGACT	0.960784	ENSG00000178252
ENST00000610967	500	26	0.993237	GGACT	0.923077	ENSG00000178252
ENST00000610967	3511	50	0.994341	GGACT	0.96	ENSG00000178252
ENST00000608424	313	26	0.993151	GGACT	0.923077	ENSG00000178252
ENST00000608424	3324	51	0.993921	GGACT	0.960784	ENSG00000178252
ENST00000448293	224	22	0.991687	GGACT	0.909091	ENSG00000178252
ENST00000448293	3235	25	0.9949	GGACT	1	ENSG00000178252
ENST00000357575	1376	97	0.986838	GGACT	0.927835	ENSG00000122490
ENST00000397778	1445	97	0.986957	GGACT	0.927835	ENSG00000122490
ENST00000257013	838	23	0.996416	GGACT	0.956522	ENSG00000134590
ENST00000247706	778	30	0.978145	GGACT	0.933333	ENSG00000127220
ENST00000374168	2548	26	0.992076	GGACT	0.923077	ENSG00000117676
ENST00000374168	2723	35	0.999151	AGACT	0.914286	ENSG00000117676
ENST00000374166	2498	26	0.992127	GGACT	0.923077	ENSG00000117676
ENST00000374166	2673	35	0.999102	AGACT	0.914286	ENSG00000117676
ENST00000530003	2390	27	0.992405	GGACT	0.925926	ENSG00000117676
ENST00000530003	2565	37	0.999124	AGACT	0.918919	ENSG00000117676
ENST00000530003	2645	21	0.958713	AGACA	0.904762	ENSG00000117676
ENST00000324894	1518	23	0.985849	GGACT	0.913043	ENSG00000130299
ENST00000600625	1453	23	0.985426	GGACT	0.913043	ENSG00000130299
ENST00000296861	2327	142	0.990399	GGACT	0.943662	ENSG00000146072
ENST00000534775	856	30	0.990925	GGACT	0.933333	ENSG00000110536
ENST00000326656	414	29	0.988918	GGACT	0.965517	ENSG00000110536
ENST00000326674	606	87	0.98897	GGACT	0.91954	ENSG00000110536
ENST00000300456	2399	55	0.99571	TGACT	0.963636	ENSG00000167114
ENST00000442253	1058	23	0.997004	GGACT	0.956522	ENSG00000170915
ENST00000442253	1469	28	0.99724	AGACA	0.928571	ENSG00000170915
ENST00000442253	1572	28	0.995066	GGACT	0.964286	ENSG00000170915
ENST00000442253	1913	25	0.9973	GGACA	1	ENSG00000170915
ENST00000442253	2051	28	0.974533	GGACT	0.964286	ENSG00000170915
ENST00000360726	1084	23	0.997455	GGACT	0.956522	ENSG00000170915
ENST00000360726	1495	28	0.997125	AGACA	0.928571	ENSG00000170915
ENST00000360726	1598	28	0.994865	GGACT	0.964286	ENSG00000170915
ENST00000360726	1939	25	0.997306	GGACA	1	ENSG00000170915
ENST00000360726	2077	28	0.974448	GGACT	0.964286	ENSG00000170915
ENST00000311772	958	36	0.990805	GGACT	0.916667	ENSG00000117751
ENST00000236412	1180	35	0.993519	GGACT	0.971429	ENSG00000117751
ENST00000373931	1273	37	0.99176	GGACT	0.918919	ENSG00000117751
ENST00000429989	1238	35	0.979943	TGACT	0.942857	ENSG00000108219
ENST00000429989	1266	43	0.981444	AGACA	0.906977	ENSG00000108219
ENST00000429989	1307	43	0.999095	AGACA	0.906977	ENSG00000108219
ENST00000429989	5614	21	0.992721	GGACT	0.952381	ENSG00000108219
ENST00000372164	1023	34	0.979649	TGACT	0.941176	ENSG00000108219
ENST00000372164	1051	43	0.980328	AGACA	0.906977	ENSG00000108219
ENST00000372164	1092	43	0.999101	AGACA	0.906977	ENSG00000108219
ENST00000372164	5399	21	0.992945	GGACT	0.952381	ENSG00000108219
ENST00000372158	1275	34	0.97935	TGACT	0.941176	ENSG00000108219
ENST00000372158	1303	43	0.980746	AGACA	0.906977	ENSG00000108219
ENST00000372158	1344	43	0.999148	AGACA	0.906977	ENSG00000108219
ENST00000372158	5651	21	0.99289	GGACT	0.952381	ENSG00000108219
ENST00000616406	986	26	0.980183	TGACT	0.961538	ENSG00000108219
ENST00000616406	1014	32	0.981682	AGACA	0.90625	ENSG00000108219
ENST00000253063	1939	46	0.997508	GGACA	1	ENSG00000130766
ENST00000673136	2985	66	0.987072	AGACT	0.954545	ENSG00000072210
ENST00000631291	3417	65	0.98601	AGACT	0.938462	ENSG00000072210
ENST00000176643	3292	65	0.985767	AGACT	0.938462	ENSG00000072210
ENST00000579855	3170	65	0.986532	AGACT	0.938462	ENSG00000072210
ENST00000395575	2930	66	0.986079	AGACT	0.939394	ENSG00000072210
ENST00000370888	1771	31	0.992441	GGACT	0.967742	ENSG00000137269
ENST00000278426	2100	114	0.990698	AGACT	0.903509	ENSG00000149150
ENST00000528450	1946	116	0.990583	AGACT	0.905172	ENSG00000149150
ENST00000305596	1189	58	0.994997	GGACT	0.948276	ENSG00000169217
ENST00000569466	1319	47	0.988682	GGACT	0.914894	ENSG00000169217
ENST00000340573	931	33	0.98193	GGACT	0.939394	ENSG00000156587
ENST00000287156	583	32	0.982854	GGACT	0.96875	ENSG00000156587
ENST00000409939	2756	48	0.995978	GGACT	0.9375	ENSG00000169221
ENST00000542507	1585	89	0.996437	AGACT	0.966292	ENSG00000198492
ENST00000373812	1503	90	0.996191	AGACT	0.966667	ENSG00000198492
ENST00000541996	1478	90	0.996112	AGACT	0.966667	ENSG00000198492
ENST00000622647	1174	22	0.993354	GGACT	0.909091	ENSG00000180035
ENST00000327111	3111	82	0.990648	AGACT	0.902439	ENSG00000175745
ENST00000327111	3266	94	0.997771	AGACT	0.989362	ENSG00000175745
ENST00000327111	3415	67	0.9989	GGACC	0.910448	ENSG00000175745
ENST00000327111	3482	88	0.9925	GGACT	0.977273	ENSG00000175745
ENST00000681650	1153	24	0.986201	GGACT	0.958333	ENSG00000172409
ENST00000681650	1638	24	0.998068	AGACT	1	ENSG00000172409
ENST00000681650	1670	21	0.988134	GGACT	0.952381	ENSG00000172409
ENST00000529430	958	24	0.985863	GGACT	0.958333	ENSG00000172409
ENST00000529430	1443	24	0.997989	AGACT	1	ENSG00000172409
ENST00000529430	1475	21	0.988759	GGACT	0.952381	ENSG00000172409
ENST00000533682	992	24	0.985608	GGACT	0.958333	ENSG00000172409
ENST00000533682	1477	24	0.997858	AGACT	1	ENSG00000172409
ENST00000533682	1509	21	0.988729	GGACT	0.952381	ENSG00000172409
ENST00000302731	799	24	0.985616	GGACT	0.958333	ENSG00000172409
ENST00000302731	1284	24	0.997927	AGACT	1	ENSG00000172409
ENST00000302731	1316	21	0.988774	GGACT	0.952381	ENSG00000172409
ENST00000372037	2941	20	0.995606	GGACT	1	ENSG00000107779
ENST00000674015	884	31	0.919107	AGACT	0.903226	ENSG00000198561
ENST00000380412	1935	37	0.984277	AGACT	0.918919	ENSG00000169957
ENST00000562803	1774	30	0.986297	AGACT	0.933333	ENSG00000169957
ENST00000261497	2160	34	0.997572	GGACA	0.941176	ENSG00000124422
ENST00000537526	1948	34	0.997354	GGACA	0.941176	ENSG00000124422
ENST00000395511	1362	24	0.998491	GGACA	0.916667	ENSG00000109016
ENST00000579303	1251	24	0.998477	GGACA	0.916667	ENSG00000109016
ENST00000262803	4427	64	0.995397	GGACT	0.9375	ENSG00000005007
ENST00000599848	4418	64	0.995288	GGACT	0.9375	ENSG00000005007
ENST00000342679	1664	62	0.951974	GGACT	0.903226	ENSG00000034152
ENST00000361818	1461	63	0.951153	GGACT	0.904762	ENSG00000034152
ENST00000372586	1713	36	0.966865	AGACT	0.916667	ENSG00000175283
ENST00000394951	1992	82	0.978776	GGACT	0.902439	ENSG00000103507
ENST00000413852	2615	31	0.996567	GGACT	0.935484	ENSG00000001617
ENST00000002829	3009	26	0.995936	GGACT	0.923077	ENSG00000001617
ENST00000434342	2945	31	0.996577	GGACT	0.935484	ENSG00000001617
ENST00000317508	1369	43	0.992249	GGACT	0.930233	ENSG00000052344
ENST00000344147	896	31	0.979022	AGACT	0.935484	ENSG00000121766
ENST00000373714	1058	31	0.978577	AGACT	0.935484	ENSG00000121766
ENST00000618216	800	29	0.981515	AGACT	0.931034	ENSG00000121766
ENST00000546109	1016	31	0.97901	AGACT	0.935484	ENSG00000121766
ENST00000616393	845	30	0.980211	AGACT	0.933333	ENSG00000121766
ENST00000615916	963	31	0.979263	AGACT	0.935484	ENSG00000121766
ENST00000370693	897	85	0.982945	AGACT	0.964706	ENSG00000112208
ENST00000517309	1946	54	0.991839	GGACT	0.944444	ENSG00000156471
ENST00000372491	942	21	0.995771	GGACT	0.904762	ENSG00000188483
ENST00000372491	1478	25	0.989553	AGACT	1	ENSG00000188483
ENST00000226230	445	37	0.975441	AGACT	0.918919	ENSG00000109084
ENST00000336687	557	31	0.972168	AGACT	0.935484	ENSG00000109084
ENST00000226225	1358	30	0.99597	AGACT	1	ENSG00000109079
ENST00000287957	998	28	0.992904	GGACT	0.928571	ENSG00000157259
ENST00000540200	1713	113	0.993	GGACT	0.911504	ENSG00000004142
ENST00000614616	5776	23	0.965865	GGACT	0.913043	ENSG00000153922
ENST00000284049	5307	23	0.964954	GGACT	0.913043	ENSG00000153922
ENST00000266025	921	80	0.987191	GGACT	0.925	ENSG00000126062
ENST00000266025	1667	97	0.998486	GGACT	0.917526	ENSG00000126062
ENST00000266025	1801	97	0.991114	GGACA	0.927835	ENSG00000126062
ENST00000266025	1954	91	0.994159	AGACT	0.978022	ENSG00000126062
ENST00000318560	3841	26	0.990432	GGACT	0.923077	ENSG00000097007
ENST00000318560	3932	30	0.993229	GGACT	0.966667	ENSG00000097007
ENST00000371361	2524	28	0.990529	GGACT	1	ENSG00000173145
ENST00000371361	2801	24	0.995117	GGACT	1	ENSG00000173145
ENST00000519449	2822	21	0.970365	AGACT	0.952381	ENSG00000034677
ENST00000341084	2685	21	0.969522	AGACT	0.952381	ENSG00000034677
ENST00000316059	1943	21	0.990485	AGACT	0.952381	ENSG00000186660
ENST00000563281	1744	43	0.993226	GGACT	0.906977	ENSG00000259956
ENST00000263847	2608	38	0.991163	TGACT	0.921053	ENSG00000110048
ENST00000357710	1632	32	0.996274	GGACC	0.96875	ENSG00000080815
ENST00000357710	1881	41	0.992625	GGACT	0.926829	ENSG00000080815
ENST00000324501	1584	36	0.996847	GGACC	0.972222	ENSG00000080815
ENST00000324501	1833	45	0.992471	GGACT	0.933333	ENSG00000080815
ENST00000394164	1902	33	0.996463	GGACC	0.969697	ENSG00000080815
ENST00000394164	2151	41	0.992744	GGACT	0.926829	ENSG00000080815
ENST00000406768	2918	32	0.996157	GGACC	0.96875	ENSG00000080815
ENST00000406768	3167	41	0.992698	GGACT	0.926829	ENSG00000080815
ENST00000372210	863	26	0.978798	GGACT	0.961538	ENSG00000130717
ENST00000372211	926	26	0.977221	GGACT	0.961538	ENSG00000130717
ENST00000372208	875	27	0.978948	GGACT	0.962963	ENSG00000130717
ENST00000372215	974	26	0.978709	GGACT	0.961538	ENSG00000130717
ENST00000641815	1615	21	0.995708	GGACT	0.952381	ENSG00000166900
ENST00000337979	1363	21	0.995736	GGACT	0.952381	ENSG00000166900
ENST00000373477	1815	312	0.993702	GGACT	0.935897	ENSG00000134684
ENST00000675785	1690	307	0.993828	GGACT	0.934853	ENSG00000134684
ENST00000453960	1466	20	0.995679	AGACA	0.95	ENSG00000169057
ENST00000680353	2041	28	0.984628	GGACT	0.964286	ENSG00000119977
ENST00000680144	2161	33	0.987067	GGACT	0.969697	ENSG00000119977
ENST00000371217	2265	33	0.987031	GGACT	0.969697	ENSG00000119977
ENST00000265993	2481	33	0.987278	GGACT	0.969697	ENSG00000119977
ENST00000614499	2312	33	0.986916	GGACT	0.969697	ENSG00000119977
ENST00000680709	2028	33	0.987511	GGACT	0.969697	ENSG00000119977
ENST00000316836	570	34	0.998127	GGACT	0.970588	ENSG00000176903
ENST00000316836	604	36	0.996655	GGACT	0.916667	ENSG00000176903
ENST00000555730	1759	21	0.992965	TGACT	1	ENSG00000119725
ENST00000324593	1870	25	0.992013	TGACT	0.92	ENSG00000119725
ENST00000334521	1801	22	0.982858	TGACT	0.909091	ENSG00000119725
ENST00000262384	2820	23	0.993397	AGACT	0.956522	ENSG00000102921
ENST00000272430	1933	133	0.991139	GGACC	0.93985	ENSG00000114993
ENST00000272430	1999	153	0.993689	GGACT	0.960784	ENSG00000114993
ENST00000305557	2359	134	0.99101	GGACC	0.932836	ENSG00000114993
ENST00000305557	2425	154	0.99364	GGACT	0.954545	ENSG00000114993
ENST00000233330	1980	134	0.991518	GGACC	0.940299	ENSG00000114993
ENST00000233330	2046	154	0.993678	GGACT	0.954545	ENSG00000114993
ENST00000296490	1436	39	0.988909	AGACT	1	ENSG00000164091
ENST00000225388	2605	23	0.98494	TGACT	0.956522	ENSG00000108256
ENST00000225388	2929	25	0.991117	GGACT	0.96	ENSG00000108256
ENST00000300107	2284	35	0.97237	GGACT	0.942857	ENSG00000166855
ENST00000335613	3414	33	0.994872	GGACT	0.939394	ENSG00000167992
ENST00000335613	3470	25	0.995283	GGACT	0.92	ENSG00000167992
ENST00000613271	2913	33	0.99463	GGACT	0.939394	ENSG00000167992
ENST00000613271	2969	25	0.995125	GGACT	0.92	ENSG00000167992
ENST00000498907	1240	109	0.998646	GGACC	0.917431	ENSG00000245848
ENST00000498907	1300	104	0.995633	GGACT	0.913462	ENSG00000245848
ENST00000482108	2671	85	0.980577	TGACT	0.941176	ENSG00000242265
ENST00000482108	2761	86	0.994213	GGACT	0.988372	ENSG00000242265
ENST00000482108	3318	98	0.989329	GGACT	0.959184	ENSG00000242265
ENST00000482108	3822	112	0.994893	GGACA	0.955357	ENSG00000242265
ENST00000482108	4066	112	0.990583	GGACT	0.964286	ENSG00000242265
ENST00000617526	2448	85	0.98034	TGACT	0.941176	ENSG00000242265
ENST00000617526	2538	86	0.994149	GGACT	0.988372	ENSG00000242265
ENST00000617526	3095	98	0.989533	GGACT	0.959184	ENSG00000242265
ENST00000617526	3599	111	0.995139	GGACA	0.963964	ENSG00000242265
ENST00000617526	3843	113	0.990921	GGACT	0.964602	ENSG00000242265
ENST00000617526	3982	131	0.989115	AGACT	0.900763	ENSG00000242265
ENST00000615790	2450	85	0.980254	TGACT	0.941176	ENSG00000242265
ENST00000615790	2540	86	0.99412	GGACT	0.988372	ENSG00000242265
ENST00000615790	3097	98	0.989958	GGACT	0.959184	ENSG00000242265
ENST00000615790	3601	111	0.995154	GGACA	0.963964	ENSG00000242265
ENST00000615790	3845	113	0.990862	GGACT	0.964602	ENSG00000242265
ENST00000615790	3984	131	0.98931	AGACT	0.900763	ENSG00000242265
ENST00000612941	2448	85	0.980867	TGACT	0.941176	ENSG00000242265
ENST00000612941	2538	86	0.99417	GGACT	0.988372	ENSG00000242265
ENST00000612941	3095	98	0.989924	GGACT	0.959184	ENSG00000242265
ENST00000612941	3599	111	0.99533	GGACA	0.963964	ENSG00000242265
ENST00000612941	3843	113	0.99056	GGACT	0.964602	ENSG00000242265
ENST00000612941	3982	131	0.988795	AGACT	0.900763	ENSG00000242265
ENST00000290573	3333	44	0.992802	GGACT	0.954545	ENSG00000159399
ENST00000290573	3916	40	0.974628	GGACC	0.925	ENSG00000159399
ENST00000409174	2985	44	0.992915	GGACT	0.954545	ENSG00000159399
ENST00000409174	3568	39	0.976261	GGACC	0.923077	ENSG00000159399
ENST00000369660	1060	42	0.95139	TGACT	0.928571	ENSG00000102178
ENST00000369660	1101	42	0.998705	GGACT	0.97619	ENSG00000102178
ENST00000407228	1871	114	0.965978	AGACT	0.947368	ENSG00000103460
ENST00000219746	2118	116	0.967093	AGACT	0.948276	ENSG00000103460
ENST00000373178	922	50	0.994637	GGACT	0.94	ENSG00000116863
ENST00000291722	558	20	0.989954	GGACT	0.95	ENSG00000160325
ENST00000371897	1855	31	0.967917	GGACT	0.903226	ENSG00000160326
ENST00000266126	1306	35	0.997434	GGACT	0.942857	ENSG00000119718
ENST00000370626	1144	83	0.989892	TGACT	0.915663	ENSG00000119986
ENST00000610495	1184	60	0.983719	GGACT	0.933333	ENSG00000277203
ENST00000278836	4019	31	0.992261	AGACT	0.903226	ENSG00000124920
ENST00000278836	4102	29	0.985342	GGACT	0.931034	ENSG00000124920
ENST00000265460	3825	32	0.991922	AGACT	0.90625	ENSG00000124920
ENST00000265460	3908	30	0.986126	GGACT	0.933333	ENSG00000124920
ENST00000260702	3167	43	0.991818	GGACC	0.930233	ENSG00000138131
ENST00000305885	680	21	0.99816	GGACT	1	ENSG00000168496
ENST00000305885	1818	24	0.989456	TGACT	0.958333	ENSG00000168496
ENST00000622749	1178	58	0.993689	GGACT	0.948276	ENSG00000277150
ENST00000329734	1596	44	0.997838	GGACT	0.977273	ENSG00000177508
ENST00000373045	1618	31	0.996865	GGACT	1	ENSG00000185090
ENST00000397631	1305	49	0.99582	GGACT	0.959184	ENSG00000185090
ENST00000238647	2999	57	0.995052	GGACC	0.912281	ENSG00000119669
ENST00000421367	1328	47	0.996085	GGACT	0.978723	ENSG00000107566
ENST00000421367	1521	58	0.997114	GGACT	0.948276	ENSG00000107566
ENST00000441611	775	54	0.972942	AGACT	0.907407	ENSG00000196072
ENST00000370372	707	53	0.972545	AGACT	0.90566	ENSG00000196072
ENST00000618916	545	43	0.970766	AGACT	0.906977	ENSG00000196072
ENST00000614731	709	54	0.972983	AGACT	0.907407	ENSG00000196072
ENST00000299163	1175	24	0.985828	GGACT	0.916667	ENSG00000166135
ENST00000378204	701	34	0.988444	GGACT	0.911765	ENSG00000182197
ENST00000216484	1853	23	0.988784	AGACA	0.956522	ENSG00000100596
ENST00000318364	587	69	0.984795	GGACT	0.913043	ENSG00000055950
ENST00000477279	480	57	0.987371	GGACT	0.964912	ENSG00000055950
ENST00000370250	2394	23	0.997011	AGACT	0.956522	ENSG00000095539
ENST00000210633	2114	36	0.994936	AGACT	0.916667	ENSG00000095539
ENST00000418388	1267	22	0.992652	GGACT	0.909091	ENSG00000238227
ENST00000358701	1787	51	0.99469	AGACT	0.980392	ENSG00000165661
ENST00000300302	1313	356	0.986205	GGACT	0.907303	ENSG00000051108
ENST00000379792	1228	356	0.98579	GGACT	0.907303	ENSG00000051108
ENST00000531323	992	51	0.988067	GGACT	0.901961	ENSG00000204922
ENST00000377953	522	52	0.988442	GGACT	0.903846	ENSG00000204922
ENST00000313050	7358	23	0.996499	AGACT	0.956522	ENSG00000148396
ENST00000290037	7534	25	0.996613	AGACT	0.96	ENSG00000148396
ENST00000371706	6649	25	0.996514	AGACT	0.96	ENSG00000148396
ENST00000276704	662	30	0.994411	AGACT	0.966667	ENSG00000189376
ENST00000278070	3299	23	0.986082	TGACT	0.913043	ENSG00000148840
ENST00000247668	1543	21	0.998105	GGACC	0.952381	ENSG00000127191
ENST00000616122	1831	66	0.978906	GGACT	0.939394	ENSG00000135316
ENST00000676637	1988	67	0.980382	GGACT	0.940299	ENSG00000135316
ENST00000678528	1908	66	0.978321	GGACT	0.939394	ENSG00000135316
ENST00000678878	2044	63	0.977486	GGACT	0.936508	ENSG00000135316
ENST00000355238	2060	63	0.977814	GGACT	0.936508	ENSG00000135316
ENST00000677771	1953	66	0.97886	GGACT	0.939394	ENSG00000135316
ENST00000678618	1702	49	0.980461	GGACT	0.938776	ENSG00000135316
ENST00000676630	1918	57	0.977947	GGACT	0.947368	ENSG00000135316
ENST00000677059	2012	30	0.961603	GGACT	0.933333	ENSG00000135316
ENST00000676542	2009	29	0.960172	GGACT	0.931034	ENSG00000135316
ENST00000394420	374	22	0.990817	GGACT	0.909091	ENSG00000159579
ENST00000394420	614	22	0.996108	GGACT	0.909091	ENSG00000159579
ENST00000372759	1324	66	0.954196	AGACT	0.954545	ENSG00000084073
ENST00000219207	1031	130	0.995978	GGACT	0.907692	ENSG00000102934
ENST00000237455	2000	54	0.970085	GGACT	0.907407	ENSG00000239305
ENST00000237455	2357	51	0.995662	GGACT	0.901961	ENSG00000239305
ENST00000283632	2965	20	0.959566	GGACT	1	ENSG00000153561
ENST00000409687	2970	24	0.993868	GGACT	1	ENSG00000186193
ENST00000371589	2138	58	0.986383	GGACT	0.931034	ENSG00000177239
ENST00000372638	1049	70	0.994514	GGACT	0.914286	ENSG00000179862
ENST00000336032	1178	147	0.993426	GGACT	0.972789	ENSG00000146278
ENST00000343666	981	56	0.996771	GGACT	0.964286	ENSG00000187713
ENST00000343666	1041	54	0.991957	GGACT	0.925926	ENSG00000187713
ENST00000343666	1333	62	0.984382	GGACT	0.951613	ENSG00000187713
ENST00000445193	954	21	0.998601	GGACA	0.904762	ENSG00000163684
ENST00000651626	1633	209	0.975713	GGACT	0.909091	ENSG00000136997
ENST00000377970	2027	359	0.980507	GGACT	0.933148	ENSG00000136997
ENST00000524013	1888	356	0.97965	GGACT	0.932584	ENSG00000136997
ENST00000621592	1880	358	0.979623	GGACT	0.935754	ENSG00000136997
ENST00000652288	1553	256	0.979395	GGACT	0.929688	ENSG00000136997
ENST00000369956	2228	33	0.988519	GGACT	0.909091	ENSG00000107872
ENST00000372556	697	24	0.982826	GAACT	1	ENSG00000127125
ENST00000277540	1697	29	0.993661	GGACT	0.931034	ENSG00000148399
ENST00000343289	1828	46	0.991622	GGACT	0.913043	ENSG00000076685
ENST00000554684	3155	44	0.953679	AGACT	0.909091	ENSG00000100796
ENST00000456324	869	50	0.992583	GGACT	0.98	ENSG00000167635
ENST00000443387	439	50	0.992531	GGACT	0.98	ENSG00000167635
ENST00000324170	608	40	0.99472	GGACT	1	ENSG00000155329
ENST00000355372	601	40	0.994742	GGACT	1	ENSG00000155329
ENST00000509437	619	40	0.994858	GGACT	1	ENSG00000155329
ENST00000258439	2712	42	0.991764	GGACT	0.928571	ENSG00000135956
ENST00000432959	2247	26	0.981207	GGACT	0.923077	ENSG00000135956
ENST00000432959	2686	27	0.989214	GGACT	0.962963	ENSG00000135956
ENST00000406310	1516	135	0.995192	GGACT	0.97037	ENSG00000173153
ENST00000677967	1489	135	0.995246	GGACT	0.97037	ENSG00000173153
ENST00000000442	1492	134	0.995288	GGACT	0.970149	ENSG00000173153
ENST00000405666	1501	135	0.995018	GGACT	0.97037	ENSG00000173153
ENST00000398844	544	20	0.988087	AGACT	0.95	ENSG00000113615
ENST00000678771	466	53	0.988302	GGACT	0.90566	ENSG00000164615
ENST00000677273	451	53	0.988575	GGACT	0.90566	ENSG00000164615
ENST00000617516	508	65	0.992006	GGACT	1	ENSG00000276023
ENST00000613659	604	64	0.992371	GGACT	1	ENSG00000276023
ENST00000614411	1238	64	0.992379	GGACT	1	ENSG00000276023
ENST00000264963	1097	72	0.994782	TGACT	0.958333	ENSG00000114988
ENST00000264963	1184	81	0.983971	GGACT	0.91358	ENSG00000114988
ENST00000264963	1965	81	0.990177	GGACT	0.962963	ENSG00000114988
ENST00000377079	1130	62	0.99435	TGACT	0.967742	ENSG00000114988
ENST00000377079	1998	53	0.993497	GGACT	0.981132	ENSG00000114988
ENST00000358387	1024	28	0.995313	GGACT	0.964286	ENSG00000113621
ENST00000265340	1743	48	0.999571	GGACT	0.9375	ENSG00000069011
ENST00000343245	1259	34	0.972174	AGACT	0.941176	ENSG00000057663
ENST00000635758	1202	37	0.971906	AGACT	0.945946	ENSG00000057663
ENST00000369076	1352	34	0.972594	AGACT	0.941176	ENSG00000057663
ENST00000621654	1609	81	0.997033	GGACT	0.962963	ENSG00000273604
ENST00000320631	1855	29	0.997424	AGACT	0.931034	ENSG00000110047
ENST00000621096	1823	29	0.997467	AGACT	0.931034	ENSG00000110047
ENST00000359393	2109	29	0.99741	AGACT	0.931034	ENSG00000110047
ENST00000314940	1160	195	0.997533	GGACC	0.917949	ENSG00000177733
ENST00000314940	1416	192	0.992189	GGACT	0.932292	ENSG00000177733
ENST00000314940	1459	205	0.994458	GGACT	0.970732	ENSG00000177733
ENST00000369405	616	29	0.982956	GGACT	0.931034	ENSG00000023041
ENST00000619039	3090	21	0.992803	GGACT	1	ENSG00000276293
ENST00000394634	925	25	0.99586	TGACT	0.96	ENSG00000205403
ENST00000394635	949	23	0.99567	TGACT	0.956522	ENSG00000205403
ENST00000531072	1070	50	0.99503	GGACT	1	ENSG00000168061
ENST00000398846	1242	52	0.995034	GGACT	1	ENSG00000168061
ENST00000652489	940	52	0.994899	GGACT	1	ENSG00000168061
ENST00000499810	1901	92	0.985866	GGACT	0.945652	ENSG00000120705
ENST00000503014	1658	39	0.991581	GGACT	0.974359	ENSG00000120705
ENST00000360541	1709	186	0.986263	GGACT	0.930108	ENSG00000120705
ENST00000392952	1725	22	0.985082	GGACT	0.909091	ENSG00000099204
ENST00000255108	1664	50	0.988834	GGACT	0.98	ENSG00000132768
ENST00000292852	1594	29	0.997625	GGACT	0.965517	ENSG00000269190
ENST00000345057	1345	36	0.982336	GGACT	0.944444	ENSG00000102871
ENST00000486556	1709	26	0.987067	GGACT	0.961538	ENSG00000102871
ENST00000406246	1705	58	0.992364	GGACT	1	ENSG00000173039
ENST00000308639	1870	59	0.991832	GGACT	1	ENSG00000173039
ENST00000612991	1452	38	0.990548	GGACT	0.973684	ENSG00000173039
ENST00000615805	1420	38	0.992251	GGACT	1	ENSG00000173039
ENST00000532741	677	34	0.998835	GGACC	0.941176	ENSG00000104529
ENST00000442189	497	35	0.998847	GGACC	0.942857	ENSG00000104529
ENST00000423316	637	35	0.998881	GGACC	0.942857	ENSG00000104529
ENST00000618139	640	35	0.998838	GGACC	0.942857	ENSG00000104529
ENST00000309534	657	36	0.97905	AGACT	0.944444	ENSG00000163320
ENST00000398392	1381	23	0.993965	AGACT	0.913043	ENSG00000163320
ENST00000398392	1528	24	0.979923	AGACT	1	ENSG00000163320
ENST00000302517	1039	51	0.993832	GGACA	0.921569	ENSG00000171604
ENST00000302517	1919	62	0.99592	GGACA	0.919355	ENSG00000171604
ENST00000261994	570	21	0.998886	GGACT	1	ENSG00000140093
ENST00000261994	658	22	0.975176	AGACT	0.954545	ENSG00000140093
ENST00000554723	979	22	0.998945	GGACT	1	ENSG00000140093
ENST00000554723	1067	23	0.970875	AGACT	0.913043	ENSG00000140093
ENST00000393096	906	22	0.998969	GGACT	1	ENSG00000140093
ENST00000393096	994	23	0.970436	AGACT	0.913043	ENSG00000140093
ENST00000554173	495	21	0.998879	GGACT	1	ENSG00000140093
ENST00000554173	583	22	0.974817	AGACT	0.954545	ENSG00000140093
ENST00000390658	1092	29	0.997518	AGACT	0.931034	ENSG00000176396
ENST00000577454	1405	30	0.999101	AGACT	0.933333	ENSG00000188895
ENST00000264645	1035	28	0.996852	AGACT	0.928571	ENSG00000108349
ENST00000553780	432	384	0.988083	GGACT	0.908854	ENSG00000188488
ENST00000554866	253	649	0.985299	GGACT	0.901387	ENSG00000188488
ENST00000329597	317	642	0.985918	GGACT	0.901869	ENSG00000188488
ENST00000554276	252	648	0.986018	GGACT	0.901235	ENSG00000188488
ENST00000368608	1522	45	0.994081	TGACT	0.933333	ENSG00000189241
ENST00000368608	1835	27	0.998601	GGACA	1	ENSG00000189241
ENST00000393359	3091	21	0.973141	AGACT	0.904762	ENSG00000135966
ENST00000595531	2983	21	0.973564	AGACT	0.904762	ENSG00000135966
ENST00000394198	246	25	0.959845	AGACT	0.92	ENSG00000170854
ENST00000388913	3393	22	0.995899	GGACA	0.909091	ENSG00000180921
ENST00000650760	3892	22	0.995922	GGACA	0.909091	ENSG00000180921
ENST00000264010	691	28	0.992279	TGACT	0.964286	ENSG00000102974
ENST00000646771	628	28	0.992607	TGACT	0.964286	ENSG00000102974
ENST00000644753	592	28	0.992366	TGACT	0.964286	ENSG00000102974
ENST00000642819	867	28	0.992567	TGACT	0.964286	ENSG00000102974
ENST00000645306	559	28	0.992632	TGACT	0.964286	ENSG00000102974
ENST00000645699	609	28	0.992567	TGACT	0.964286	ENSG00000102974
ENST00000314852	1695	108	0.986112	GGACT	0.944444	ENSG00000177971
ENST00000403490	906	108	0.986695	GGACT	0.953704	ENSG00000177971
ENST00000331334	562	500	0.981876	AGACT	0.906	ENSG00000182512
ENST00000526683	1711	62	0.995219	GGACT	0.935484	ENSG00000179950
ENST00000453551	1718	62	0.995368	GGACT	0.935484	ENSG00000179950
ENST00000313352	1680	62	0.995152	GGACT	0.935484	ENSG00000179950
ENST00000456095	1612	62	0.995189	GGACT	0.935484	ENSG00000179950
ENST00000349157	1697	62	0.995356	GGACT	0.935484	ENSG00000179950
ENST00000361297	5191	27	0.998298	GGACT	1	ENSG00000086015
ENST00000674079	4661	27	0.998243	GGACT	1	ENSG00000086015
ENST00000372009	3502	21	0.998701	GGACT	1	ENSG00000086015
ENST00000311181	1453	127	0.956978	GGACT	0.905512	ENSG00000174684
ENST00000303596	1204	89	0.995115	GGACT	0.932584	ENSG00000168286
ENST00000303596	1302	84	0.982289	GGACT	0.904762	ENSG00000168286
ENST00000380243	1530	36	0.991124	GGACT	0.916667	ENSG00000205476
ENST00000356454	1018	54	0.98817	GGACT	0.907407	ENSG00000198142
ENST00000356454	1538	51	0.964471	AGACT	0.901961	ENSG00000198142
ENST00000263370	2656	22	0.994375	GGACT	0.954545	ENSG00000086544
ENST00000408946	466	31	0.990879	GGACT	0.903226	ENSG00000170473
ENST00000408946	771	35	0.992452	GGACT	0.914286	ENSG00000170473
ENST00000398213	638	33	0.992589	GGACT	0.909091	ENSG00000170473
ENST00000474844	1698	26	0.993068	GGACA	1	ENSG00000117481
ENST00000537428	1634	26	0.992777	GGACA	1	ENSG00000117481
ENST00000498008	3414	26	0.993239	GGACA	1	ENSG00000117481
ENST00000303961	844	40	0.987166	GGACT	0.925	ENSG00000269858
ENST00000406058	896	40	0.987452	GGACT	0.925	ENSG00000269858
ENST00000593726	1566	40	0.98703	GGACT	0.925	ENSG00000269858
ENST00000347708	1340	24	0.994337	AGACT	1	ENSG00000235173
ENST00000473183	2860	31	0.995901	GGACT	1	ENSG00000103067
ENST00000473183	3110	23	0.981898	GGACT	0.956522	ENSG00000103067
ENST00000565858	2895	31	0.995903	GGACT	1	ENSG00000103067
ENST00000565858	3145	23	0.981797	GGACT	0.956522	ENSG00000103067
ENST00000219345	1411	29	0.998941	GGACT	0.965517	ENSG00000103066
ENST00000219345	1551	34	0.996	GGACT	0.941176	ENSG00000103066
ENST00000344120	829	22	0.99809	AGACT	0.954545	ENSG00000187678
ENST00000434127	798	21	0.997627	AGACT	0.952381	ENSG00000187678
ENST00000358776	3809	39	0.989466	GGACT	0.974359	ENSG00000196177
ENST00000358776	4382	36	0.97769	GGACT	0.944444	ENSG00000196177
ENST00000358776	4663	38	0.977269	GGACT	0.973684	ENSG00000196177
ENST00000345093	1160	24	0.967666	AGACT	1	ENSG00000181852
ENST00000615206	1108	23	0.966204	AGACT	1	ENSG00000181852
ENST00000644881	13196	49	0.987593	AGACT	0.918367	ENSG00000197102
ENST00000645149	13049	49	0.987538	AGACT	0.918367	ENSG00000197102
ENST00000681574	13196	49	0.987575	AGACT	0.918367	ENSG00000197102
ENST00000360184	13196	49	0.987805	AGACT	0.918367	ENSG00000197102
ENST00000679720	13196	49	0.987471	AGACT	0.918367	ENSG00000197102
ENST00000263331	2764	38	0.995386	AGACA	0.947368	ENSG00000125630
ENST00000409894	2454	35	0.994989	AGACA	0.942857	ENSG00000125630
ENST00000417433	2596	35	0.994833	AGACA	0.942857	ENSG00000125630
ENST00000541869	2964	38	0.995328	AGACA	0.947368	ENSG00000125630
ENST00000537335	2866	36	0.995099	AGACA	0.944444	ENSG00000125630
ENST00000530374	1518	30	0.997767	GGACT	0.933333	ENSG00000187954
ENST00000306585	387	43	0.996737	GGACT	1	ENSG00000286140
ENST00000306585	2233	51	0.984252	GGACT	0.901961	ENSG00000286140
ENST00000519520	387	43	0.996666	GGACT	1	ENSG00000286140
ENST00000519520	2233	51	0.984342	GGACT	0.901961	ENSG00000286140
ENST00000448552	547	28	0.994703	GGACT	1	ENSG00000168802
ENST00000448552	2393	39	0.982954	GGACT	0.923077	ENSG00000168802
ENST00000306875	1039	23	0.99072	GGACT	0.956522	ENSG00000213380
ENST00000288022	933	78	0.995897	GGACA	0.923077	ENSG00000258429
ENST00000336034	1048	32	0.990949	GGACT	0.96875	ENSG00000160570
ENST00000596251	1071	34	0.99155	GGACT	1	ENSG00000160570
ENST00000595337	1075	33	0.992762	GGACT	1	ENSG00000160570
ENST00000268802	1421	235	0.983498	GGACT	0.944681	ENSG00000141101
ENST00000359154	3099	28	0.987209	GGACT	0.964286	ENSG00000198373
ENST00000356003	2837	29	0.986771	GGACT	0.965517	ENSG00000198373
ENST00000561312	952	43	0.992973	GGACA	0.930233	ENSG00000117899
ENST00000261758	943	146	0.994061	GGACA	0.931507	ENSG00000117899
ENST00000261758	992	139	0.988672	TGACT	0.935252	ENSG00000117899
ENST00000267984	405	22	0.989612	GGACT	0.954545	ENSG00000140406
ENST00000455566	1441	23	0.993618	GGACA	0.913043	ENSG00000175470
ENST00000304271	1059	28	0.979845	AGACT	0.928571	ENSG00000171067
ENST00000304271	1750	45	0.998005	GGACT	0.933333	ENSG00000171067
ENST00000435634	988	31	0.982952	GGACT	0.903226	ENSG00000223496
ENST00000305233	1162	21	0.998164	GGACT	1	ENSG00000171813
ENST00000305233	1273	20	0.999653	GGACT	1	ENSG00000171813
ENST00000371538	827	27	0.988667	GGACT	0.925926	ENSG00000162377
ENST00000222374	1780	31	0.932698	AGACA	0.903226	ENSG00000105767
ENST00000253801	764	45	0.989273	GGACT	0.933333	ENSG00000131482
ENST00000253801	786	52	0.999118	GGACT	0.923077	ENSG00000131482
ENST00000253801	1351	57	0.984975	AGACT	0.929825	ENSG00000131482
ENST00000401466	469	46	0.995075	GGACT	0.934783	ENSG00000144120
ENST00000272521	486	45	0.99467	GGACT	0.911111	ENSG00000144120
ENST00000424086	861	49	0.994495	GGACT	0.938776	ENSG00000144120
ENST00000424086	1359	64	0.98972	GGACT	0.90625	ENSG00000144120
ENST00000302243	1996	50	0.999434	GGACC	0.98	ENSG00000168872
ENST00000302243	2055	70	0.973544	AGACT	0.914286	ENSG00000168872
ENST00000342556	1896	36	0.991532	GGACT	0.916667	ENSG00000166886
ENST00000443124	2021	24	0.994208	GGACT	1	ENSG00000115109
ENST00000342907	2339	21	0.999866	AGACT	1	ENSG00000157350
ENST00000342907	2417	23	0.999053	TGACT	1	ENSG00000157350
ENST00000393640	3292	21	0.999873	AGACT	1	ENSG00000157350
ENST00000393640	3370	23	0.999061	TGACT	1	ENSG00000157350
ENST00000426077	1506	20	0.97374	AGACT	1	ENSG00000226479
ENST00000302516	3867	138	0.994401	AGACT	0.905797	ENSG00000189091
ENST00000301838	1313	50	0.995515	GGACA	0.96	ENSG00000168040
ENST00000371399	1200	31	0.971943	GGACT	0.903226	ENSG00000058799
ENST00000072644	1518	32	0.975212	GGACT	0.90625	ENSG00000058799
ENST00000252485	1875	147	0.986206	GGACT	0.931973	ENSG00000130202
ENST00000371370	382	48	0.978517	AGACT	0.9375	ENSG00000116212
ENST00000319223	345	47	0.979665	AGACT	0.93617	ENSG00000116212
ENST00000417664	2375	23	0.987484	GGACT	0.913043	ENSG00000157216
ENST00000417664	2388	22	0.979345	AGACT	0.954545	ENSG00000157216
ENST00000371319	2307	24	0.987352	AGACT	0.958333	ENSG00000157216
ENST00000357475	2543	24	0.987001	AGACT	0.958333	ENSG00000157216
ENST00000610401	2799	23	0.981964	AGACT	0.956522	ENSG00000157216
ENST00000299980	2959	24	0.995837	GGACT	0.916667	ENSG00000166747
ENST00000266646	1453	110	0.998103	AGACT	0.963636	ENSG00000139269
ENST00000591607	626	31	0.991486	GGACT	0.935484	ENSG00000142252
ENST00000270257	782	53	0.992594	GGACT	0.943396	ENSG00000142252
ENST00000262415	3775	25	0.970119	GGACT	1	ENSG00000067596
ENST00000378799	1215	191	0.999139	AGACT	0.979058	ENSG00000182149
ENST00000378799	1371	184	0.998202	AGACT	0.945652	ENSG00000182149
ENST00000378799	1523	142	0.995739	GGACA	0.901408	ENSG00000182149
ENST00000329908	1199	194	0.999111	AGACT	0.979381	ENSG00000182149
ENST00000329908	1355	186	0.998396	AGACT	0.951613	ENSG00000182149
ENST00000329908	1507	140	0.996396	GGACA	0.914286	ENSG00000182149
ENST00000378798	1100	193	0.999171	AGACT	0.979275	ENSG00000182149
ENST00000378798	1256	187	0.998411	AGACT	0.946524	ENSG00000182149
ENST00000378798	1408	139	0.996327	GGACA	0.913669	ENSG00000182149
ENST00000606369	797	50	0.999451	AGACT	0.98	ENSG00000182149
ENST00000606369	953	46	0.998347	AGACT	0.934783	ENSG00000182149
ENST00000606369	1105	39	0.996799	GGACA	0.948718	ENSG00000182149
ENST00000535424	1296	193	0.999149	AGACT	0.979275	ENSG00000182149
ENST00000535424	1452	187	0.998266	AGACT	0.941176	ENSG00000182149
ENST00000535424	1604	140	0.9961	GGACA	0.907143	ENSG00000182149
ENST00000371281	1837	22	0.98113	GGACT	0.909091	ENSG00000243725
ENST00000371269	1871	451	0.992709	TGACT	0.911308	ENSG00000116133
ENST00000371269	3162	491	0.998176	GGACA	0.979633	ENSG00000116133
ENST00000535035	1879	450	0.992927	TGACT	0.915556	ENSG00000116133
ENST00000535035	3170	490	0.998183	GGACA	0.979592	ENSG00000116133
ENST00000199814	1474	32	0.992824	AGACT	0.96875	ENSG00000086589
ENST00000245923	2102	23	0.977153	GGACT	0.913043	ENSG00000125744
ENST00000590526	2185	22	0.979339	GGACT	0.909091	ENSG00000125744
ENST00000344680	1891	25	0.98275	GGACT	0.96	ENSG00000125744
ENST00000560079	3981	21	0.985662	GGACT	0.904762	ENSG00000166716
ENST00000299927	3672	22	0.983484	GGACT	0.909091	ENSG00000166716
ENST00000371222	2250	58	0.989199	GGACT	0.931034	ENSG00000177606
ENST00000315970	2080	121	0.987137	GGACT	0.917355	ENSG00000135506
ENST00000392519	650	20	0.999835	GGACC	1	ENSG00000184986
ENST00000431372	1152	31	0.973063	AGACA	0.903226	ENSG00000184986
ENST00000422840	3999	86	0.999471	TGACT	0.906977	ENSG00000090863
ENST00000310981	887	25	0.992421	GGACT	0.92	ENSG00000173349
ENST00000310981	1195	20	0.974741	GGACT	1	ENSG00000173349
ENST00000225308	119	67	0.907111	TGACC	0.925373	ENSG00000013306
ENST00000377095	72	66	0.907787	TGACC	0.939394	ENSG00000013306
ENST00000590194	58	66	0.909975	TGACC	0.939394	ENSG00000013306
ENST00000537904	76	45	0.916436	TGACC	0.977778	ENSG00000013306
ENST00000298229	3396	25	0.999161	GGACT	0.96	ENSG00000165458
ENST00000538751	3305	25	0.999234	GGACT	0.96	ENSG00000165458
ENST00000541756	3300	25	0.999209	GGACT	0.96	ENSG00000165458
ENST00000302177	945	78	0.987928	GGACT	0.961538	ENSG00000170608
ENST00000302165	983	39	0.992336	GGACT	0.974359	ENSG00000170604
ENST00000259241	990	101	0.997442	GGACT	0.960396	ENSG00000136720
ENST00000259241	1023	122	0.993589	GGACT	0.983607	ENSG00000136720
ENST00000259241	1616	119	0.994454	AGACT	0.941176	ENSG00000136720
ENST00000339950	1175	27	0.997456	GGACA	0.925926	ENSG00000162607
ENST00000371146	1082	28	0.997383	GGACA	0.928571	ENSG00000162607
ENST00000394235	2268	22	0.970771	GGACT	1	ENSG00000109381
ENST00000379550	2031	22	0.971175	GGACT	1	ENSG00000109381
ENST00000358635	1927	20	0.971222	GGACT	1	ENSG00000109381
ENST00000379549	1406	22	0.975546	AGACT	0.909091	ENSG00000109381
ENST00000535011	982	185	0.994625	AGACT	0.951351	ENSG00000128595
ENST00000542996	1997	197	0.994806	AGACT	0.939086	ENSG00000128595
ENST00000479257	1885	24	0.993202	AGACT	0.916667	ENSG00000128595
ENST00000249364	1115	198	0.994765	AGACT	0.944444	ENSG00000128595
ENST00000318584	2476	24	0.991531	GGACT	0.916667	ENSG00000181027
ENST00000336314	4158	45	0.995432	GGACT	1	ENSG00000155506
ENST00000336314	4180	37	0.99724	GGACT	0.972973	ENSG00000155506
ENST00000542575	835	374	0.995056	GGACT	0.935829	ENSG00000105281
ENST00000678938	3678	24	0.992776	GGACT	0.958333	ENSG00000136448
ENST00000678938	4057	25	0.996145	GGACT	0.96	ENSG00000136448
ENST00000592782	3869	24	0.993106	GGACT	0.958333	ENSG00000136448
ENST00000592782	4248	25	0.996173	GGACT	0.96	ENSG00000136448
ENST00000258960	3751	24	0.993067	GGACT	0.958333	ENSG00000136448
ENST00000258960	4130	25	0.996258	GGACT	0.96	ENSG00000136448
ENST00000672722	5127	22	0.997463	GGACT	1	ENSG00000160007
ENST00000404338	4726	22	0.997523	GGACT	1	ENSG00000160007
ENST00000307275	965	28	0.985061	GGACA	0.928571	ENSG00000168517
ENST00000591576	618	29	0.987882	GGACA	0.931034	ENSG00000168517
ENST00000592695	688	29	0.987756	GGACA	0.931034	ENSG00000168517
ENST00000449228	1043	60	0.999781	GGACT	0.933333	ENSG00000105327
ENST00000341983	754	37	0.999814	GGACT	0.945946	ENSG00000105327
ENST00000341983	800	35	0.995226	GGACT	0.942857	ENSG00000105327
ENST00000439096	1062	55	0.999776	GGACT	0.927273	ENSG00000105327
ENST00000296181	2760	140	0.996084	GGACT	0.957143	ENSG00000082781
ENST00000219400	470	93	0.990672	AGACT	0.903226	ENSG00000103121
ENST00000570195	623	43	0.995237	AGACT	0.930233	ENSG00000103121
ENST00000486645	518	69	0.993429	AGACT	0.913043	ENSG00000103121
ENST00000299575	2042	57	0.987989	AGACT	0.929825	ENSG00000166454
ENST00000299575	2052	54	0.994854	GGACT	0.944444	ENSG00000166454
ENST00000299575	2563	45	0.998743	GGACT	0.977778	ENSG00000166454
ENST00000564241	1966	58	0.988265	AGACT	0.931034	ENSG00000166454
ENST00000564241	1976	55	0.995387	GGACT	0.945455	ENSG00000166454
ENST00000564241	2487	46	0.99874	GGACT	0.978261	ENSG00000166454
ENST00000566488	2508	58	0.988161	AGACT	0.931034	ENSG00000166454
ENST00000566488	2518	55	0.995092	GGACT	0.945455	ENSG00000166454
ENST00000566488	3029	46	0.99872	GGACT	0.978261	ENSG00000166454
ENST00000537098	2990	66	0.983536	GGACT	0.939394	ENSG00000153815
ENST00000539778	2402	62	0.984668	GGACT	0.951613	ENSG00000153815
ENST00000621537	2271	65	0.984251	GGACT	0.953846	ENSG00000153815
ENST00000332496	3493	22	0.987071	AGACT	0.909091	ENSG00000185033
ENST00000411539	3513	22	0.987296	AGACT	0.909091	ENSG00000185033
ENST00000295238	2060	21	0.996643	GGACT	1	ENSG00000082258
ENST00000379095	1042	72	0.993327	GGACT	0.958333	ENSG00000182768
ENST00000199936	1266	248	0.998083	AGACA	0.919355	ENSG00000086696
ENST00000361711	2064	53	0.98935	GGACT	0.924528	ENSG00000140961
ENST00000393306	1755	52	0.990117	GGACT	0.942308	ENSG00000140961
ENST00000545606	2579	37	0.985222	GGACT	0.945946	ENSG00000111530
ENST00000545606	4042	46	0.994862	GGACA	0.934783	ENSG00000111530
ENST00000343411	410	76	0.995269	AGACT	0.921053	ENSG00000140943
ENST00000219439	1799	32	0.983544	GGACT	0.9375	ENSG00000103160
ENST00000393409	7141	24	0.998191	GGACT	1	ENSG00000114554
ENST00000370994	1380	485	0.992073	AGACT	0.938144	ENSG00000142864
ENST00000370995	1414	480	0.991641	AGACT	0.9375	ENSG00000142864
ENST00000361219	1385	484	0.991865	AGACT	0.938017	ENSG00000142864
ENST00000370990	1382	315	0.992492	AGACT	0.946032	ENSG00000142864
ENST00000268171	2288	68	0.996729	GGACC	0.941176	ENSG00000140564
ENST00000610579	2231	68	0.996665	GGACC	0.941176	ENSG00000140564
ENST00000680053	2221	68	0.996688	GGACC	0.941176	ENSG00000140564
ENST00000618099	2385	68	0.996697	GGACC	0.941176	ENSG00000140564
ENST00000681865	2052	68	0.996791	GGACC	0.941176	ENSG00000140564
ENST00000243253	1636	283	0.960166	GGACT	0.90106	ENSG00000058262
ENST00000424880	1312	268	0.962906	GGACT	0.906716	ENSG00000058262
ENST00000254730	1120	26	0.993533	GGACT	0.961538	ENSG00000132394
ENST00000345358	651	199	0.996062	GGACT	0.974874	ENSG00000087088
ENST00000391871	546	155	0.996466	GGACT	0.974194	ENSG00000087088
ENST00000293288	1214	63	0.994318	GGACT	0.936508	ENSG00000087088
ENST00000367651	899	28	0.992575	AGACA	0.928571	ENSG00000164442
ENST00000367651	1016	29	0.992774	GGACT	0.931034	ENSG00000164442
ENST00000536159	762	25	0.98953	AGACA	0.92	ENSG00000164442
ENST00000536159	879	27	0.995286	GGACT	0.962963	ENSG00000164442
ENST00000537332	745	26	0.99159	AGACA	0.923077	ENSG00000164442
ENST00000537332	862	27	0.99477	GGACT	0.962963	ENSG00000164442
ENST00000311635	2215	55	0.986143	GGACT	0.981818	ENSG00000103264
ENST00000311635	2703	67	0.985673	GGACT	0.955224	ENSG00000103264
ENST00000311635	3183	79	0.986531	AGACT	0.949367	ENSG00000103264
ENST00000671377	6464	27	0.970663	GGACT	0.962963	ENSG00000140948
ENST00000268616	5294	27	0.970488	GGACT	0.962963	ENSG00000140948
ENST00000334186	3980	20	0.986512	GGACT	0.95	ENSG00000177380
ENST00000602351	3738	20	0.988156	GGACT	1	ENSG00000177380
ENST00000247843	980	22	0.931332	GGACT	0.909091	ENSG00000127337
ENST00000526177	3473	26	0.99586	GGACT	0.923077	ENSG00000158555
ENST00000533784	1764	23	0.996311	GGACT	0.913043	ENSG00000158555
ENST00000443276	2430	22	0.995557	GGACT	0.909091	ENSG00000158555
ENST00000424142	1120	31	0.994934	GGACT	0.903226	ENSG00000122783
ENST00000424142	1273	31	0.994512	AGACA	0.903226	ENSG00000122783
ENST00000620897	728	21	0.995961	GGACT	0.904762	ENSG00000122783
ENST00000617987	1106	24	0.996924	GGACT	0.916667	ENSG00000122783
ENST00000002165	619	266	0.993979	GGACT	0.928571	ENSG00000001036
ENST00000362042	305	54	0.991446	GGACT	0.944444	ENSG00000082641
ENST00000362042	346	57	0.989459	GGACT	0.912281	ENSG00000082641
ENST00000362042	3022	95	0.995581	GGACT	0.947368	ENSG00000082641
ENST00000585291	2631	98	0.995817	GGACT	0.94898	ENSG00000082641
ENST00000357480	294	54	0.991557	GGACT	0.944444	ENSG00000082641
ENST00000357480	335	57	0.98933	GGACT	0.912281	ENSG00000082641
ENST00000357480	2921	96	0.995447	GGACT	0.947917	ENSG00000082641
ENST00000361665	293	54	0.991453	GGACT	0.925926	ENSG00000082641
ENST00000361665	334	57	0.989205	GGACT	0.912281	ENSG00000082641
ENST00000361665	2977	96	0.99575	GGACT	0.947917	ENSG00000082641
ENST00000258484	2803	24	0.993055	GGACT	0.958333	ENSG00000135999
ENST00000260045	2508	20	0.998135	GGACA	1	ENSG00000137492
ENST00000260045	2681	28	0.995894	GGACT	0.928571	ENSG00000137492
ENST00000260045	3032	23	0.996853	GGACA	1	ENSG00000137492
ENST00000612930	739	20	0.988126	AGACT	0.95	ENSG00000182704
ENST00000612930	1221	60	0.971382	AGACT	0.95	ENSG00000182704
ENST00000333090	667	20	0.988038	AGACT	0.95	ENSG00000182704
ENST00000333090	1149	60	0.97258	AGACT	0.95	ENSG00000182704
ENST00000527881	1636	20	0.988003	AGACT	0.95	ENSG00000182704
ENST00000527881	2118	60	0.97142	AGACT	0.95	ENSG00000182704
ENST00000651975	1459	864	0.996168	AGACT	0.950231	ENSG00000171560
ENST00000403106	1456	860	0.996161	AGACT	0.952326	ENSG00000171560
ENST00000360943	1103	82	0.994775	GGACT	0.95122	ENSG00000159202
ENST00000370730	4261	20	0.998096	GGACT	1	ENSG00000117114
ENST00000370730	4621	21	0.985209	AGACT	0.952381	ENSG00000117114
ENST00000674442	3863	20	0.998095	GGACT	1	ENSG00000117114
ENST00000674442	4223	21	0.985146	AGACT	0.952381	ENSG00000117114
ENST00000674419	3853	20	0.998118	GGACT	1	ENSG00000117114
ENST00000674419	4213	21	0.985183	AGACT	0.952381	ENSG00000117114
ENST00000674168	3857	20	0.998126	GGACT	1	ENSG00000117114
ENST00000674168	4217	21	0.985433	AGACT	0.952381	ENSG00000117114
ENST00000370713	3696	20	0.998071	GGACT	1	ENSG00000117114
ENST00000370713	4056	21	0.985376	AGACT	0.952381	ENSG00000117114
ENST00000319517	3793	20	0.997999	GGACT	1	ENSG00000117114
ENST00000319517	4153	21	0.9849	AGACT	0.952381	ENSG00000117114
ENST00000674393	3840	20	0.998035	GGACT	1	ENSG00000117114
ENST00000674393	4200	21	0.985403	AGACT	0.952381	ENSG00000117114
ENST00000627151	3877	20	0.99799	GGACT	1	ENSG00000117114
ENST00000627151	4237	21	0.985502	AGACT	0.952381	ENSG00000117114
ENST00000360565	1424	25	0.993137	GGACC	0.92	ENSG00000126461
ENST00000360565	2247	27	0.995796	GGACT	0.962963	ENSG00000126461
ENST00000360565	3011	28	0.997112	GGACT	0.964286	ENSG00000126461
ENST00000367419	1053	62	0.991466	GGACT	0.903226	ENSG00000055211
ENST00000301030	5493	21	0.988756	AGACT	0.904762	ENSG00000167522
ENST00000378330	5323	21	0.988134	AGACT	0.904762	ENSG00000167522
ENST00000642600	5408	21	0.988617	AGACT	0.904762	ENSG00000167522
ENST00000567736	1021	20	0.995561	GGACT	1	ENSG00000167522
ENST00000511832	1567	124	0.987275	GGACT	0.943548	ENSG00000167085
ENST00000300408	1554	123	0.987936	GGACT	0.95122	ENSG00000167085
ENST00000446735	1344	118	0.987908	GGACT	0.949153	ENSG00000167085
ENST00000419140	1607	124	0.986655	GGACT	0.943548	ENSG00000167085
ENST00000617874	1625	124	0.987326	GGACT	0.943548	ENSG00000167085
ENST00000504124	1639	124	0.987045	GGACT	0.943548	ENSG00000167085
ENST00000614445	1648	123	0.987606	GGACT	0.95122	ENSG00000167085
ENST00000295087	831	79	0.984394	GGACT	0.911392	ENSG00000162980
ENST00000266674	2564	46	0.991675	GGACT	0.913043	ENSG00000139292
ENST00000253332	4037	24	0.993183	GGACT	0.958333	ENSG00000131016
ENST00000354675	3727	24	0.993244	GGACT	0.958333	ENSG00000131016
ENST00000402676	4120	24	0.992853	GGACT	0.958333	ENSG00000131016
ENST00000359755	3630	24	0.993151	GGACT	0.958333	ENSG00000131016
ENST00000325144	1464	21	0.995966	GGACA	0.904762	ENSG00000181472
ENST00000325144	1692	22	0.983391	AGACT	0.909091	ENSG00000181472
ENST00000325144	1737	23	0.970553	AGACT	0.956522	ENSG00000181472
ENST00000255977	1914	27	0.94953	GGACT	0.925926	ENSG00000133606
ENST00000265087	1187	98	0.996425	GGACA	0.959184	ENSG00000113739
ENST00000285908	837	91	0.968864	GGACT	0.901099	ENSG00000145919
ENST00000072869	923	23	0.996969	GGACT	0.956522	ENSG00000133597
ENST00000519948	434	45	0.991525	AGACT	0.955556	ENSG00000253719
ENST00000519948	1005	44	0.994243	GGACT	0.931818	ENSG00000253719
ENST00000264433	3873	21	0.948871	TGACT	0.904762	ENSG00000052795
ENST00000289805	755	26	0.980253	GGACT	0.923077	ENSG00000158792
ENST00000422090	1203	25	0.995323	GGACT	1	ENSG00000213024
ENST00000422090	1943	26	0.996488	GGACT	1	ENSG00000213024
ENST00000261942	1503	21	0.991616	AGACT	0.904762	ENSG00000113194
ENST00000261942	4306	33	0.975921	GGACT	0.909091	ENSG00000113194
ENST00000393766	697	44	0.99286	AGACT	0.909091	ENSG00000052802
ENST00000423777	793	32	0.980592	GGACT	1	ENSG00000169136
ENST00000258955	2042	31	0.979086	GGACT	0.967742	ENSG00000136444
ENST00000515708	1092	20	0.999034	GGACA	1	ENSG00000048140
ENST00000563594	1698	30	0.996285	GGACT	0.966667	ENSG00000140995
ENST00000563594	2765	27	0.980722	GGACT	0.925926	ENSG00000140995
ENST00000617948	1962	30	0.996157	GGACT	0.966667	ENSG00000140995
ENST00000617948	3029	27	0.979863	GGACT	0.925926	ENSG00000140995
ENST00000268676	1803	20	0.996044	GGACT	0.95	ENSG00000140995
ENST00000570182	1628	30	0.99617	GGACT	0.966667	ENSG00000140995
ENST00000570182	2695	27	0.980748	GGACT	0.925926	ENSG00000140995
ENST00000389759	3754	21	0.986202	GGACT	0.952381	ENSG00000144283
ENST00000264993	1495	92	0.988378	GGACT	0.956522	ENSG00000091527
ENST00000420115	1766	110	0.98728	GGACT	0.909091	ENSG00000091527
ENST00000337338	2700	62	0.985846	GGACA	0.919355	ENSG00000171492
ENST00000394593	2705	62	0.986494	GGACA	0.919355	ENSG00000171492
ENST00000367178	3085	20	0.983977	GGACT	1	ENSG00000213079
ENST00000367178	3127	21	0.986413	GGACT	0.904762	ENSG00000213079
ENST00000367178	3271	26	0.985593	GGACT	0.923077	ENSG00000213079
ENST00000367186	2843	21	0.985395	GGACT	1	ENSG00000213079
ENST00000367186	2885	21	0.988062	GGACT	0.904762	ENSG00000213079
ENST00000367186	3029	26	0.986107	GGACT	0.923077	ENSG00000213079
ENST00000417268	2879	20	0.984464	GGACT	1	ENSG00000213079
ENST00000417268	2921	21	0.986105	GGACT	0.904762	ENSG00000213079
ENST00000417268	3065	26	0.985309	GGACT	0.923077	ENSG00000213079
ENST00000323249	1370	56	0.989227	GGACT	0.928571	ENSG00000131188
ENST00000502922	1272	56	0.991384	GGACT	0.928571	ENSG00000131188
ENST00000510492	1212	56	0.991256	GGACT	0.928571	ENSG00000131188
ENST00000479870	588	22	0.995309	AGACT	1	ENSG00000198420
ENST00000259075	923	43	0.993968	GGACA	0.930233	ENSG00000136560
ENST00000392749	826	42	0.99216	GGACA	0.928571	ENSG00000136560
ENST00000405852	815	43	0.994153	GGACA	0.930233	ENSG00000136560
ENST00000613047	1142	21	0.99224	GGACT	1	ENSG00000154511
ENST00000613902	964	21	0.992282	GGACT	1	ENSG00000154511
ENST00000616709	922	21	0.992277	GGACT	1	ENSG00000154511
ENST00000370310	1039	21	0.992371	GGACT	1	ENSG00000154511
ENST00000029410	1022	26	0.991729	GGACT	0.961538	ENSG00000027847
ENST00000355585	4243	41	0.991795	GGACT	0.902439	ENSG00000078269
ENST00000355585	4411	32	0.998783	GGACT	1	ENSG00000078269
ENST00000638626	4341	35	0.998807	GGACT	1	ENSG00000078269
ENST00000375458	2461	36	0.994181	AGACT	0.944444	ENSG00000082438
ENST00000409184	2447	34	0.993818	AGACT	0.941176	ENSG00000082438
ENST00000610704	2055	28	0.980381	AGACT	0.964286	ENSG00000170265
ENST00000421974	2359	82	0.984524	GGACT	0.914634	ENSG00000171130
ENST00000456496	2472	78	0.986137	GGACT	0.935897	ENSG00000171130
ENST00000479613	1420	82	0.984127	GGACT	0.914634	ENSG00000171130
ENST00000425642	1397	77	0.985784	GGACT	0.935065	ENSG00000171130
ENST00000615196	2472	78	0.985826	GGACT	0.935897	ENSG00000171130
ENST00000611515	2359	82	0.984719	GGACT	0.914634	ENSG00000171130
ENST00000279488	1588	211	0.991784	GGACT	0.962085	ENSG00000139318
ENST00000343855	2285	35	0.995701	GGACT	0.942857	ENSG00000188707
ENST00000323078	567	84	0.997394	GGACT	0.988095	ENSG00000127399
ENST00000493307	770	21	0.998829	GGACT	1	ENSG00000127399
ENST00000359623	645	84	0.997513	GGACT	0.988095	ENSG00000127399
ENST00000428670	4229	21	0.995121	GGACT	1	ENSG00000070961
ENST00000261173	3946	20	0.994595	GGACT	1	ENSG00000070961
ENST00000393593	1404	38	0.998104	GGACT	0.973684	ENSG00000168310
ENST00000256015	574	74	0.989701	GGACT	0.932432	ENSG00000133639
ENST00000281455	2907	51	0.992312	GGACT	0.941176	ENSG00000151726
ENST00000454703	2831	51	0.992349	GGACT	0.941176	ENSG00000151726
ENST00000515030	3148	51	0.992256	GGACT	0.941176	ENSG00000151726
ENST00000292599	1822	21	0.988598	GGACT	0.952381	ENSG00000161021
ENST00000446041	1020	20	0.973307	AGACT	0.95	ENSG00000114120
ENST00000436874	2190	23	0.993444	GGACT	0.913043	ENSG00000028203
ENST00000479901	1671	22	0.990893	GGACT	0.954545	ENSG00000133612
ENST00000035307	3272	40	0.998142	GGACA	0.95	ENSG00000033100
ENST00000333055	1322	111	0.992222	GGACT	0.936937	ENSG00000131446
ENST00000307826	902	107	0.992747	GGACT	0.953271	ENSG00000131446
ENST00000446023	1400	111	0.992015	GGACT	0.936937	ENSG00000131446
ENST00000393340	1302	111	0.992473	GGACT	0.945946	ENSG00000131446
ENST00000403665	1954	25	0.986699	GGACT	0.92	ENSG00000088926
ENST00000526343	1754	23	0.988658	AGACT	0.913043	ENSG00000137693
ENST00000282441	1930	48	0.987146	AGACT	0.9375	ENSG00000137693
ENST00000537274	1880	48	0.987375	AGACT	0.9375	ENSG00000137693
ENST00000345877	1814	51	0.986397	AGACT	0.941176	ENSG00000137693
ENST00000615667	1928	48	0.987156	AGACT	0.9375	ENSG00000137693
ENST00000441802	8404	22	0.994374	GGACT	0.909091	ENSG00000083857
ENST00000441802	8986	22	0.959454	GGACT	0.954545	ENSG00000083857
ENST00000441802	12143	37	0.997128	GGACT	0.972973	ENSG00000083857
ENST00000614102	8387	22	0.994264	GGACT	0.909091	ENSG00000083857
ENST00000614102	8969	22	0.959817	GGACT	0.954545	ENSG00000083857
ENST00000614102	12126	37	0.997049	GGACT	0.972973	ENSG00000083857
ENST00000370025	1914	36	0.997595	AGACT	0.944444	ENSG00000134186
ENST00000370021	1936	34	0.997722	AGACT	0.941176	ENSG00000134186
ENST00000375281	912	278	0.989631	GGACT	0.910072	ENSG00000204335
ENST00000375281	1220	305	0.998524	GGACT	0.940984	ENSG00000204335
ENST00000315796	1250	21	0.995136	GGACT	0.904762	ENSG00000172878
ENST00000369763	665	21	0.996369	GGACT	0.904762	ENSG00000121931
ENST00000412770	194	63	0.998018	GGACT	0.904762	ENSG00000105063
ENST00000545121	483	24	0.977815	GGACT	0.916667	ENSG00000134255
ENST00000357172	433	24	0.977525	GGACT	0.916667	ENSG00000134255
ENST00000615636	313	24	0.978364	GGACT	0.916667	ENSG00000134255
ENST00000526216	960	22	0.979567	GGACT	0.909091	ENSG00000214290
ENST00000499247	675	83	0.979296	GGACA	0.903614	ENSG00000141232
ENST00000425675	929	114	0.990806	AGACT	0.921053	ENSG00000063241
ENST00000438389	1420	71	0.991171	AGACT	0.943662	ENSG00000063241
ENST00000085068	980	124	0.990505	AGACT	0.919355	ENSG00000063241
ENST00000323534	1716	20	0.992332	GGACT	1	ENSG00000181467
ENST00000496811	2997	52	0.992628	AGACT	0.903846	ENSG00000174953
ENST00000329463	2884	33	0.991123	AGACT	0.909091	ENSG00000174953
ENST00000532163	1588	22	0.999638	TGACT	0.954545	ENSG00000150776
ENST00000280352	1542	22	0.999655	TGACT	0.954545	ENSG00000150776
ENST00000393047	1535	22	0.999643	TGACT	0.954545	ENSG00000150776
ENST00000643144	551	35	0.994995	GGACT	0.971429	ENSG00000169359
ENST00000226067	1449	71	0.997827	GGACA	0.957746	ENSG00000108924
ENST00000573945	903	50	0.997404	GGACA	0.96	ENSG00000108924
ENST00000575345	969	63	0.997749	GGACA	0.968254	ENSG00000108924
ENST00000369626	1033	135	0.989716	GGACT	0.97037	ENSG00000155380
ENST00000369626	1156	146	0.985791	GGACT	0.938356	ENSG00000155380
ENST00000295926	1696	33	0.989599	GGACT	0.939394	ENSG00000163660
ENST00000316881	1877	25	0.972902	GGACT	0.96	ENSG00000121060
ENST00000200135	2541	21	0.999112	GAACT	0.904762	ENSG00000086827
ENST00000579991	665	29	0.992606	GGACT	0.931034	ENSG00000264364
ENST00000378026	1392	144	0.994398	GGACT	0.965278	ENSG00000136026
ENST00000378026	1841	171	0.996778	GGACA	0.97076	ENSG00000136026
ENST00000584437	3556	26	0.990555	GGACT	0.923077	ENSG00000108375
ENST00000227665	814	55	0.993276	GGACT	0.963636	ENSG00000110243
ENST00000673688	890	21	0.995706	GGACT	0.904762	ENSG00000110243
ENST00000542499	868	55	0.993711	GGACT	0.963636	ENSG00000110243
ENST00000548125	770	62	0.991365	GGACT	0.983871	ENSG00000151135
ENST00000280756	650	62	0.99127	GGACT	0.983871	ENSG00000151135
ENST00000349139	3101	33	0.992448	GGACT	0.909091	ENSG00000065183
ENST00000431877	2402	40	0.975678	GGACA	0.925	ENSG00000138434
ENST00000320370	2177	40	0.976145	GGACA	0.925	ENSG00000138434
ENST00000409001	2147	40	0.975697	GGACA	0.925	ENSG00000138434
ENST00000545712	945	35	0.97991	GGACT	0.942857	ENSG00000139428
ENST00000337002	1232	121	0.991877	GGACT	0.966942	ENSG00000008952
ENST00000314251	1616	43	0.995471	AGACT	0.930233	ENSG00000163581
ENST00000455511	1856	39	0.99513	GGACT	0.923077	ENSG00000196510
ENST00000356327	3176	39	0.984819	GGACT	0.974359	ENSG00000075651
ENST00000261024	1283	24	0.999573	TGACT	0.916667	ENSG00000138449
ENST00000261024	1521	26	0.991106	GGACT	0.923077	ENSG00000138449
ENST00000475381	1268	26	0.98983	GGACT	0.961538	ENSG00000144959
ENST00000538775	1443	26	0.989973	GGACT	0.961538	ENSG00000144959
ENST00000543711	1190	26	0.990107	GGACT	0.961538	ENSG00000144959
ENST00000254101	940	42	0.990288	GGACT	0.952381	ENSG00000131791
ENST00000361483	1299	23	0.995515	AGACT	0.913043	ENSG00000198324
ENST00000547838	918	23	0.996198	AGACT	0.913043	ENSG00000198324
ENST00000322522	1402	60	0.985672	GGACT	0.916667	ENSG00000151689
ENST00000311413	1322	36	0.974647	TGACT	0.916667	ENSG00000173456
ENST00000496856	1147	25	0.992628	AGACA	0.92	ENSG00000121864
ENST00000496856	1413	27	0.998241	GGACA	1	ENSG00000121864
ENST00000326361	1249	25	0.99333	AGACA	0.92	ENSG00000121864
ENST00000326361	1515	26	0.998342	GGACA	1	ENSG00000121864
ENST00000484866	1152	22	0.99817	GGACA	1	ENSG00000121864
ENST00000258991	3883	24	0.985335	GGACT	0.958333	ENSG00000136478
ENST00000584379	3895	24	0.985136	GGACT	0.958333	ENSG00000136478
ENST00000583097	3950	24	0.985877	GGACT	0.958333	ENSG00000136478
ENST00000615733	3950	24	0.985825	GGACT	0.958333	ENSG00000136478
ENST00000307078	956	25	0.997759	GGACT	0.92	ENSG00000168646
ENST00000618960	955	25	0.997714	GGACT	0.92	ENSG00000168646
ENST00000304141	1626	29	0.998116	GGACT	0.931034	ENSG00000168497
ENST00000592554	932	58	0.994883	GGACT	0.913793	ENSG00000108950
ENST00000349155	2974	53	0.99623	GGACT	0.90566	ENSG00000135111
ENST00000257566	2449	53	0.996177	GGACT	0.90566	ENSG00000135111
ENST00000340001	5811	91	0.996671	GGACA	0.901099	ENSG00000154258
ENST00000453985	5694	89	0.997241	GGACA	0.921348	ENSG00000154258
ENST00000282276	1600	24	0.988995	GGACT	1	ENSG00000247626
ENST00000282276	1789	26	0.97819	GGACT	0.923077	ENSG00000247626
ENST00000678610	672	70	0.993944	GGACT	0.928571	ENSG00000143384
ENST00000620947	872	66	0.994413	GGACT	0.939394	ENSG00000143384
ENST00000369026	1203	92	0.993301	GGACT	0.945652	ENSG00000143384
ENST00000429586	2348	24	0.981886	GGACT	0.916667	ENSG00000161204
ENST00000292808	2179	24	0.982206	GGACT	0.916667	ENSG00000161204
ENST00000245479	2189	58	0.964394	GGACT	0.931034	ENSG00000125398
ENST00000245479	2272	51	0.988319	GGACT	0.980392	ENSG00000125398
ENST00000298317	1250	34	0.996601	GGACT	0.911765	ENSG00000165526
ENST00000533628	1153	34	0.996606	GGACT	0.911765	ENSG00000165526
ENST00000541640	1084	29	0.993982	GGACT	0.965517	ENSG00000111725
ENST00000229328	1005	29	0.993793	GGACT	0.965517	ENSG00000111725
ENST00000392627	708	105	0.981974	GGACT	0.92381	ENSG00000170412
ENST00000652232	252	41	0.997712	GGACT	0.902439	ENSG00000170412
ENST00000652232	1268	139	0.982128	GGACT	0.913669	ENSG00000170412
ENST00000652294	715	100	0.981813	GGACT	0.94	ENSG00000170412
ENST00000229340	975	43	0.996182	GGACT	0.953488	ENSG00000111737
ENST00000409426	1092	20	0.987006	GGACT	0.95	ENSG00000143398
ENST00000409426	2437	20	0.982988	GGACT	0.95	ENSG00000143398
ENST00000368890	1088	20	0.986703	GGACT	0.95	ENSG00000143398
ENST00000368890	2286	21	0.98397	GGACT	0.952381	ENSG00000143398
ENST00000368888	1128	20	0.987064	GGACT	0.95	ENSG00000143398
ENST00000368888	2473	20	0.983427	GGACT	0.95	ENSG00000143398
ENST00000288532	1118	27	0.99499	GGACT	0.925926	ENSG00000110871
ENST00000647395	1054	20	0.995391	GGACT	0.95	ENSG00000090534
ENST00000649095	1322	20	0.995397	GGACT	0.95	ENSG00000090534
ENST00000257555	2380	30	0.997809	GGACT	0.966667	ENSG00000135100
ENST00000421852	898	33	0.986371	GGACT	0.909091	ENSG00000163900
ENST00000377071	4170	21	0.971408	AGACT	0.904762	ENSG00000089094
ENST00000296280	2230	62	0.992136	GGACT	0.951613	ENSG00000127241
ENST00000392472	2238	62	0.992857	GGACT	0.967742	ENSG00000127241
ENST00000271843	926	248	0.981865	GGACT	0.915323	ENSG00000143543
ENST00000361654	4085	24	0.99762	GGACA	0.958333	ENSG00000130779
ENST00000672018	2512	27	0.997726	AGACT	1	ENSG00000033030
ENST00000633063	2371	27	0.997656	AGACT	1	ENSG00000033030
ENST00000536306	2432	22	0.998047	AGACT	1	ENSG00000033030
ENST00000323830	996	30	0.999287	AGACT	0.966667	ENSG00000178772
ENST00000323830	1631	45	0.991804	GGACT	0.977778	ENSG00000178772
ENST00000368445	2092	68	0.997178	GGACT	0.970588	ENSG00000160691
ENST00000448116	2101	68	0.99728	GGACT	0.970588	ENSG00000160691
ENST00000368449	1499	44	0.99718	GGACT	0.954545	ENSG00000160691
ENST00000368453	1682	63	0.997467	GGACT	0.968254	ENSG00000160691
ENST00000368450	1679	65	0.997307	GGACT	0.969231	ENSG00000160691
ENST00000310380	1146	23	0.990916	GGACT	0.956522	ENSG00000173950
ENST00000310380	1636	21	0.994334	GGACC	0.904762	ENSG00000173950
ENST00000403094	788	43	0.988096	AGACT	0.906977	ENSG00000118246
ENST00000261693	2387	231	0.97097	GGACT	0.917749	ENSG00000073060
ENST00000339570	2311	233	0.972563	GGACT	0.909871	ENSG00000073060
ENST00000680596	2235	231	0.971974	GGACT	0.91342	ENSG00000073060
ENST00000680556	2117	196	0.971801	GGACT	0.928571	ENSG00000073060
ENST00000415380	2490	173	0.972117	GGACT	0.924855	ENSG00000073060
ENST00000327134	2115	56	0.995357	GGACT	0.964286	ENSG00000180370
ENST00000310924	2892	21	0.997023	GGACA	0.904762	ENSG00000167291
ENST00000361193	2383	27	0.947584	AGACT	0.925926	ENSG00000181045
ENST00000411502	2369	27	0.947812	AGACT	0.925926	ENSG00000181045
ENST00000546047	2302	27	0.947697	AGACT	0.925926	ENSG00000181045
ENST00000306801	6765	24	0.9959	GGACT	0.958333	ENSG00000141564
ENST00000544334	5661	22	0.995548	GGACT	0.954545	ENSG00000141564
ENST00000295702	1024	374	0.99672	GGACT	0.927807	ENSG00000163479
ENST00000681052	546	928	0.999941	GGACT	0.954741	ENSG00000184009
ENST00000573283	532	927	0.999941	GGACT	0.952535	ENSG00000184009
ENST00000679480	537	921	0.99995	GGACT	0.95114	ENSG00000184009
ENST00000570382	670	923	0.999946	GGACT	0.950163	ENSG00000184009
ENST00000615544	513	923	0.999961	GGACT	0.949079	ENSG00000184009
ENST00000575842	887	920	0.999951	GGACT	0.951087	ENSG00000184009
ENST00000644774	469	26	0.999794	GGACT	0.961538	ENSG00000184009
ENST00000571721	781	28	0.999775	GGACT	0.964286	ENSG00000184009
ENST00000571691	460	21	0.999864	GGACT	0.952381	ENSG00000184009
ENST00000575659	560	27	0.999784	GGACT	0.962963	ENSG00000184009
ENST00000575994	672	27	0.999767	GGACT	0.962963	ENSG00000184009
ENST00000575087	651	925	0.99995	GGACT	0.952432	ENSG00000184009
ENST00000680226	2059	872	0.993411	GGACT	0.942661	ENSG00000185624
ENST00000571617	1910	870	0.993075	GGACT	0.927586	ENSG00000185624
ENST00000681161	1917	897	0.993476	GGACT	0.934225	ENSG00000185624
ENST00000681693	1910	883	0.993631	GGACT	0.939977	ENSG00000185624
ENST00000331483	2048	870	0.993254	GGACT	0.929885	ENSG00000185624
ENST00000680914	1988	871	0.993402	GGACT	0.929966	ENSG00000185624
ENST00000680593	1982	871	0.99309	GGACT	0.929966	ENSG00000185624
ENST00000574914	1978	878	0.993335	GGACT	0.930524	ENSG00000185624
ENST00000680400	1997	876	0.992681	GGACT	0.930365	ENSG00000185624
ENST00000576390	1901	873	0.993505	GGACT	0.930126	ENSG00000185624
ENST00000415593	1776	907	0.992883	GGACT	0.93054	ENSG00000185624
ENST00000680191	2109	874	0.993331	GGACT	0.927918	ENSG00000185624
ENST00000679439	1920	881	0.993488	GGACT	0.940976	ENSG00000185624
ENST00000439918	1943	885	0.993358	GGACT	0.929944	ENSG00000185624
ENST00000538936	1743	77	0.993764	GGACT	0.935065	ENSG00000185813
ENST00000331285	1706	83	0.995454	GGACT	0.903614	ENSG00000185813
ENST00000571105	1228	77	0.994732	GGACT	0.909091	ENSG00000185813
ENST00000571105	1475	71	0.996832	GGACA	0.901408	ENSG00000185813
ENST00000570391	1514	73	0.994235	GGACT	0.90411	ENSG00000185813
ENST00000570391	1761	66	0.996714	GGACA	0.924242	ENSG00000185813
ENST00000665763	3324	25	0.979752	GGACT	0.92	ENSG00000176155
ENST00000580098	1642	566	0.992325	GGACT	0.954064	ENSG00000141526
ENST00000582743	1565	566	0.992766	GGACT	0.952297	ENSG00000141526
ENST00000581287	3796	569	0.99276	GGACT	0.954306	ENSG00000141526
ENST00000617373	1602	565	0.992214	GGACT	0.953982	ENSG00000141526
ENST00000619321	1569	568	0.992835	GGACT	0.954225	ENSG00000141526
ENST00000313056	2973	22	0.989118	GGACT	0.909091	ENSG00000181396
ENST00000306645	1054	36	0.995557	GGACT	0.944444	ENSG00000178927
ENST00000342572	833	34	0.99438	GGACT	0.941176	ENSG00000178927
ENST00000437807	1281	37	0.995549	GGACT	0.945946	ENSG00000178927
ENST00000434650	1089	37	0.995603	GGACT	0.945946	ENSG00000178927
ENST00000335255	2238	46	0.996413	GGACT	0.934783	ENSG00000141568
ENST00000335255	2629	141	0.974518	AGACT	0.957447	ENSG00000141568
ENST00000295704	1278	34	0.993017	GGACT	0.911765	ENSG00000163481
ENST00000392325	1458	103	0.998677	GGACC	0.961165	ENSG00000141580
ENST00000320095	1075	27	0.99028	GGACT	0.962963	ENSG00000176845
ENST00000320095	1138	37	0.997729	GGACT	0.918919	ENSG00000176845
ENST00000368006	1196	20	0.992292	GGACT	0.95	ENSG00000158796
ENST00000458050	1155	20	0.992209	GGACT	0.95	ENSG00000158796
ENST00000545495	1184	20	0.992215	GGACT	0.95	ENSG00000158796
ENST00000545897	2421	27	0.980973	AGACT	0.962963	ENSG00000158882
ENST00000367988	2402	27	0.980914	AGACT	0.962963	ENSG00000158882
ENST00000367987	2376	27	0.980805	AGACT	0.962963	ENSG00000158882
ENST00000264414	2691	71	0.993016	GGACT	0.957746	ENSG00000036257
ENST00000264414	2709	63	0.98997	GGACT	0.936508	ENSG00000036257
ENST00000409096	2408	65	0.991896	GGACT	0.953846	ENSG00000036257
ENST00000409096	2426	60	0.98935	GGACT	0.933333	ENSG00000036257
ENST00000409777	2871	66	0.991482	GGACT	0.954545	ENSG00000036257
ENST00000409777	2889	61	0.98971	GGACT	0.934426	ENSG00000036257
ENST00000344951	2527	78	0.9912	GGACT	0.961538	ENSG00000036257
ENST00000344951	2545	70	0.991056	GGACT	0.957143	ENSG00000036257
ENST00000305123	4388	52	0.988967	AGACT	0.961538	ENSG00000169047
ENST00000305123	4997	51	0.980032	TGACT	0.901961	ENSG00000169047
ENST00000359523	1026	36	0.995894	GGACT	1	ENSG00000197965
ENST00000392121	569	22	0.991922	GGACT	0.954545	ENSG00000197965
ENST00000344529	240	31	0.977686	GGACT	0.903226	ENSG00000135845
ENST00000344529	551	33	0.995353	GGACT	0.939394	ENSG00000135845
ENST00000367728	1414	32	0.981145	GGACT	0.9375	ENSG00000135845
ENST00000367728	1725	33	0.9961	GGACT	0.969697	ENSG00000135845
ENST00000629305	4370	32	0.989651	GGACT	0.90625	ENSG00000204120
ENST00000629305	4646	33	0.984479	GGACT	0.939394	ENSG00000204120
ENST00000409480	4435	31	0.989545	GGACT	0.903226	ENSG00000204120
ENST00000409480	4711	32	0.984576	GGACT	0.9375	ENSG00000204120
ENST00000409547	4418	31	0.989735	GGACT	0.903226	ENSG00000204120
ENST00000409547	4694	32	0.984427	GGACT	0.9375	ENSG00000204120
ENST00000373563	4278	32	0.989743	GGACT	0.90625	ENSG00000204120
ENST00000373563	4554	33	0.984555	GGACT	0.939394	ENSG00000204120
ENST00000409196	4187	31	0.990191	GGACT	0.903226	ENSG00000204120
ENST00000409196	4463	32	0.984641	GGACT	0.9375	ENSG00000204120
ENST00000409451	4672	31	0.985166	GGACT	0.935484	ENSG00000204120
ENST00000677591	3732	32	0.989802	GGACT	0.90625	ENSG00000204120
ENST00000677591	4008	33	0.984797	GGACT	0.939394	ENSG00000204120
ENST00000678466	3733	32	0.989777	GGACT	0.90625	ENSG00000204120
[truncated: 86 more rows]

## Sheet: HepG2_02
transcript_id	transcript_position	n_reads	probability_modified	kmer	mod_ratio	gene_id
ENST00000285667	1215	39	0.993729	AGACT	0.923077	ENSG00000155304
ENST00000217233	1165	367	0.983478	GGACT	0.910082	ENSG00000101255
ENST00000381962	589	81	0.99526	GGACT	0.950617	ENSG00000271303
ENST00000488788	786	81	0.995459	GGACT	0.950617	ENSG00000270299
ENST00000380266	2437	32	0.991964	GGACT	1	ENSG00000215251
ENST00000622235	3011	34	0.976412	GGACT	0.911765	ENSG00000244486
ENST00000356577	2669	22	0.980773	GGACT	1	ENSG00000159140
ENST00000382303	4485	23	0.997101	GGACA	0.956522	ENSG00000107104
ENST00000382297	3976	23	0.997188	GGACA	0.956522	ENSG00000107104
ENST00000674102	4254	23	0.997063	GGACA	0.956522	ENSG00000107104
ENST00000619269	4591	23	0.997283	GGACA	0.956522	ENSG00000107104
ENST00000382293	4155	23	0.997206	GGACA	0.956522	ENSG00000107104
ENST00000296839	1889	94	0.99059	GGACT	0.914894	ENSG00000164379
ENST00000360214	2033	81	0.990769	GGACT	0.950617	ENSG00000157557
ENST00000360938	1641	80	0.990814	GGACT	0.95	ENSG00000157557
ENST00000666778	1705	34	0.99311	GGACT	0.941176	ENSG00000157557
ENST00000653642	1619	81	0.990675	GGACT	0.950617	ENSG00000157557
ENST00000662305	1496	66	0.99072	GGACT	0.954545	ENSG00000157557
ENST00000432901	362	21	0.999498	GGACA	0.904762	ENSG00000232838
ENST00000319264	485	20	0.997762	GGACT	0.95	ENSG00000153714
ENST00000242839	4772	22	0.972137	GGACT	1	ENSG00000123191
ENST00000448424	4660	28	0.979294	GGACT	1	ENSG00000123191
ENST00000344297	4177	34	0.995164	GGACT	0.911765	ENSG00000123191
ENST00000344297	4195	31	0.978402	GGACT	1	ENSG00000123191
ENST00000262320	782	22	0.984658	GGACT	0.954545	ENSG00000103126
ENST00000354866	508	20	0.984222	GGACT	0.95	ENSG00000103126
ENST00000313766	3018	32	0.992646	GGACT	1	ENSG00000177706
ENST00000419308	1762	61	0.987035	AGACT	0.95082	ENSG00000125798
ENST00000377115	1632	62	0.985896	AGACT	0.951613	ENSG00000125798
ENST00000565677	1428	44	0.985375	GGACT	0.909091	ENSG00000103266
ENST00000219548	1153	45	0.986368	GGACT	0.911111	ENSG00000103266
ENST00000344347	1012	25	0.966937	TGACT	0.92	ENSG00000100219
ENST00000377767	2970	22	0.988828	AGACT	0.909091	ENSG00000083520
ENST00000377780	2905	23	0.990007	AGACT	0.913043	ENSG00000083520
ENST00000644715	1125	23	0.974864	AGACT	0.956522	ENSG00000099810
ENST00000644715	1322	25	0.978275	GGACT	0.92	ENSG00000099810
ENST00000378470	927	22	0.992253	AGACT	0.954545	ENSG00000065809
ENST00000181796	1399	22	0.992601	AGACT	0.954545	ENSG00000065809
ENST00000468747	846	20	0.99341	AGACT	0.95	ENSG00000065809
ENST00000622567	1123	22	0.992604	AGACT	0.954545	ENSG00000065809
ENST00000648194	3250	26	0.999805	AGACA	0.961538	ENSG00000136111
ENST00000648194	3549	22	0.995944	GGACA	0.909091	ENSG00000136111
ENST00000377625	3938	27	0.999857	AGACA	0.962963	ENSG00000136111
ENST00000561734	1225	20	0.993816	GGACT	0.95	ENSG00000007376
ENST00000007264	1114	20	0.993879	GGACT	0.95	ENSG00000007376
ENST00000565809	1001	21	0.993587	GGACT	0.952381	ENSG00000007376
ENST00000565809	1178	21	0.983039	GGACT	0.904762	ENSG00000007376
ENST00000288607	1195	30	0.977785	AGACT	0.933333	ENSG00000157778
ENST00000404674	560	21	0.971773	AGACT	0.904762	ENSG00000157778
ENST00000379446	392	27	0.991461	GGACT	0.962963	ENSG00000111859
ENST00000382762	1082	25	0.985932	GGACT	0.96	ENSG00000177951
ENST00000526104	3126	27	0.984088	GGACT	0.925926	ENSG00000177963
ENST00000325207	2125	20	0.985326	GGACT	0.95	ENSG00000177963
ENST00000376062	351	114	0.986913	GGACT	0.929825	ENSG00000171552
ENST00000376055	458	114	0.986752	GGACT	0.929825	ENSG00000171552
ENST00000307677	353	131	0.986733	GGACT	0.938931	ENSG00000171552
ENST00000677194	157	115	0.986635	GGACT	0.930435	ENSG00000171552
ENST00000434194	225	115	0.986579	GGACT	0.930435	ENSG00000171552
ENST00000676582	996	133	0.987068	GGACT	0.932331	ENSG00000171552
ENST00000676942	197	115	0.987064	GGACT	0.930435	ENSG00000171552
ENST00000678563	328	115	0.986469	GGACT	0.930435	ENSG00000171552
ENST00000456404	346	115	0.986446	GGACT	0.930435	ENSG00000171552
ENST00000420488	228	115	0.986809	GGACT	0.930435	ENSG00000171552
ENST00000439267	210	115	0.987254	GGACT	0.930435	ENSG00000171552
ENST00000378116	3675	61	0.986915	AGACA	0.95082	ENSG00000148468
ENST00000258796	2125	55	0.999117	GGACC	0.927273	ENSG00000136295
ENST00000407643	1859	59	0.999171	GGACC	0.932203	ENSG00000136295
ENST00000403167	1585	45	0.999068	GGACC	0.911111	ENSG00000136295
ENST00000326873	938	24	0.996406	GGACT	1	ENSG00000118046
ENST00000586243	762	23	0.99648	GGACT	1	ENSG00000118046
ENST00000275364	1348	37	0.991351	AGACT	1	ENSG00000146535
ENST00000407904	1353	34	0.990987	AGACT	1	ENSG00000146535
ENST00000262077	5072	22	0.977123	GGACT	0.954545	ENSG00000124789
ENST00000613258	4855	22	0.978134	GGACT	0.954545	ENSG00000124789
ENST00000375749	1411	26	0.984662	GGACT	0.923077	ENSG00000101346
ENST00000375687	2658	24	0.996179	GGACT	0.958333	ENSG00000171456
ENST00000646985	1884	21	0.994606	GGACT	1	ENSG00000171456
ENST00000646985	2273	29	0.996094	GGACT	0.965517	ENSG00000171456
ENST00000306058	2198	24	0.996027	GGACT	0.958333	ENSG00000171456
ENST00000613218	2645	24	0.996225	GGACT	0.958333	ENSG00000171456
ENST00000396872	2276	26	0.996461	AGACT	1	ENSG00000164638
ENST00000297195	2253	26	0.996584	AGACT	1	ENSG00000164638
ENST00000406453	2148	26	0.996395	AGACT	1	ENSG00000164638
ENST00000297991	994	28	0.99259	TGACT	0.928571	ENSG00000165272
ENST00000256495	880	22	0.975489	GGACT	0.909091	ENSG00000134107
ENST00000256495	957	27	0.99333	GGACT	0.962963	ENSG00000134107
ENST00000256495	1421	28	0.976211	AGACT	0.964286	ENSG00000134107
ENST00000382745	2987	73	0.994402	GGACT	0.917808	ENSG00000103249
ENST00000262318	2945	73	0.994494	GGACT	0.917808	ENSG00000103249
ENST00000448525	2971	73	0.994445	GGACT	0.917808	ENSG00000103249
ENST00000340648	2407	21	0.993097	AGACT	0.952381	ENSG00000160208
ENST00000341795	1422	27	0.996778	GGACA	0.925926	ENSG00000125046
ENST00000317371	2379	23	0.996524	GGACA	0.913043	ENSG00000125046
ENST00000532059	1836	20	0.998503	GGACT	0.95	ENSG00000136574
ENST00000532059	3185	22	0.996246	TGACT	0.909091	ENSG00000136574
ENST00000335135	1831	20	0.998586	GGACT	0.95	ENSG00000136574
ENST00000335135	3180	22	0.996076	TGACT	0.909091	ENSG00000136574
ENST00000336761	1675	71	0.974819	GGACT	0.915493	ENSG00000071626
ENST00000233078	1569	72	0.97509	GGACT	0.916667	ENSG00000071626
ENST00000592522	1539	71	0.974188	GGACT	0.915493	ENSG00000071626
ENST00000587079	1472	72	0.975161	GGACT	0.916667	ENSG00000071626
ENST00000156825	1408	42	0.994921	GGACT	0.97619	ENSG00000071655
ENST00000156825	2112	50	0.985517	GGACT	0.94	ENSG00000071655
ENST00000434436	1568	27	0.995112	GGACT	0.962963	ENSG00000071655
ENST00000434436	2272	36	0.980812	GGACT	0.916667	ENSG00000071655
ENST00000344417	1107	24	0.97972	AGACT	0.958333	ENSG00000146576
ENST00000341060	1249	32	0.993401	GGACT	0.90625	ENSG00000111802
ENST00000378198	1064	35	0.993644	GGACT	0.914286	ENSG00000111802
ENST00000378119	1274	26	0.986795	GGACT	1	ENSG00000112308
ENST00000376663	1606	41	0.997776	AGACT	0.97561	ENSG00000168283
ENST00000427358	1511	27	0.98453	AGACT	0.962963	ENSG00000180185
ENST00000436587	692	26	0.991176	GGACT	0.961538	ENSG00000106392
ENST00000223122	460	20	0.991468	GGACT	0.95	ENSG00000106392
ENST00000361871	746	46	0.985721	GGACT	0.913043	ENSG00000198736
ENST00000622125	837	46	0.986692	GGACT	0.913043	ENSG00000198736
ENST00000276297	5011	22	0.998338	GAACT	0.909091	ENSG00000164741
ENST00000276297	6976	27	0.989451	GGACT	0.925926	ENSG00000164741
ENST00000331728	2485	25	0.994886	AGACT	0.92	ENSG00000182541
ENST00000333611	2626	24	0.994005	AGACT	0.916667	ENSG00000182541
ENST00000563630	2663	24	0.986386	GGACT	0.958333	ENSG00000167962
ENST00000562103	2661	24	0.986635	GGACT	0.958333	ENSG00000167962
ENST00000317204	1079	44	0.972347	GGACT	0.977273	ENSG00000078902
ENST00000527886	1119	45	0.973551	GGACT	0.977778	ENSG00000078902
ENST00000525159	883	24	0.970119	GGACT	1	ENSG00000078902
ENST00000263646	1017	33	0.968029	GGACT	0.969697	ENSG00000078902
ENST00000647897	436	68	0.989704	GGACT	0.955882	ENSG00000171135
ENST00000314888	7817	52	0.990103	AGACT	0.942308	ENSG00000137076
ENST00000262102	4092	21	0.991714	GGACT	0.904762	ENSG00000129422
ENST00000329957	1287	23	0.9934	GGACT	0.913043	ENSG00000182208
ENST00000325327	4500	40	0.995554	GGACT	0.975	ENSG00000176619
ENST00000311124	1897	25	0.98338	TGACT	0.96	ENSG00000173638
ENST00000267328	926	21	0.993913	GGACT	1	ENSG00000139832
ENST00000267328	932	23	0.937984	AGACT	0.913043	ENSG00000139832
ENST00000424185	1599	22	0.970857	GGACT	0.909091	ENSG00000213995
ENST00000643349	1851	21	0.999992	GGACC	1	ENSG00000284779
ENST00000381395	1234	21	0.999992	GGACC	1	ENSG00000167244
ENST00000381406	1886	27	0.999992	GGACC	1	ENSG00000167244
ENST00000416167	2292	26	0.999992	GGACC	1	ENSG00000167244
ENST00000246117	1963	51	0.998129	AGACT	0.941176	ENSG00000125912
ENST00000248975	1117	74	0.987646	GGACT	0.972973	ENSG00000128245
ENST00000234091	1459	91	0.989257	GGACT	0.967033	ENSG00000115738
ENST00000396290	709	91	0.989705	GGACT	0.967033	ENSG00000115738
ENST00000264930	3823	25	0.993128	TGACT	0.96	ENSG00000113504
ENST00000264930	3866	26	0.992374	GGACT	0.923077	ENSG00000113504
ENST00000374114	1807	31	0.992296	AGACT	0.935484	ENSG00000244462
ENST00000359646	1710	29	0.990928	AGACT	0.931034	ENSG00000244462
ENST00000374104	1775	29	0.991291	AGACT	0.931034	ENSG00000244462
ENST00000380996	885	23	0.992699	TGACT	0.913043	ENSG00000184281
ENST00000333256	332	28	0.996601	GGACT	0.964286	ENSG00000184281
ENST00000333256	815	27	0.995889	TGACT	0.925926	ENSG00000184281
ENST00000451491	284	28	0.99669	GGACT	0.964286	ENSG00000184281
ENST00000451491	767	27	0.995742	TGACT	0.925926	ENSG00000184281
ENST00000375645	3983	22	0.998457	GGACC	0.954545	ENSG00000068650
ENST00000375630	3956	22	0.998459	GGACC	0.954545	ENSG00000068650
ENST00000320895	2277	107	0.986766	GGACT	0.915888	ENSG00000049656
ENST00000507807	1526	34	0.984096	GGACT	0.911765	ENSG00000049656
ENST00000630539	1957	84	0.984698	GGACT	0.916667	ENSG00000049656
ENST00000382952	1798	63	0.988544	AGACT	0.904762	ENSG00000159692
ENST00000264750	1364	34	0.99016	AGACT	0.911765	ENSG00000090316
ENST00000264750	1679	34	0.987202	GGACT	0.941176	ENSG00000090316
ENST00000303400	1487	34	0.990338	AGACT	0.911765	ENSG00000090316
ENST00000303400	1802	34	0.987085	GGACT	0.941176	ENSG00000090316
ENST00000514708	1594	28	0.986355	GGACT	0.928571	ENSG00000090316
ENST00000346342	1715	20	0.988729	AGACA	0.95	ENSG00000057593
ENST00000375581	1765	20	0.988736	AGACA	0.95	ENSG00000057593
ENST00000541084	1532	20	0.988579	AGACA	0.95	ENSG00000057593
ENST00000619857	1995	48	0.986108	GGACT	0.9375	ENSG00000204610
ENST00000376694	1655	49	0.985555	GGACT	0.938776	ENSG00000204610
ENST00000269143	2874	32	0.999371	GGACT	1	ENSG00000141385
ENST00000381525	1433	49	0.997522	GGACA	0.938776	ENSG00000169016
ENST00000381525	1447	43	0.989131	GGACT	0.930233	ENSG00000169016
ENST00000307236	1520	43	0.997153	GGACA	0.930233	ENSG00000169016
ENST00000307236	1534	38	0.991066	GGACT	0.921053	ENSG00000169016
ENST00000546212	1394	49	0.99761	GGACA	0.938776	ENSG00000169016
ENST00000546212	1408	43	0.989227	GGACT	0.930233	ENSG00000169016
ENST00000396986	1370	20	0.978633	GGACT	0.95	ENSG00000148985
ENST00000300730	1358	20	0.978676	GGACT	0.95	ENSG00000148985
ENST00000532523	1229	20	0.979405	GGACT	0.95	ENSG00000148985
ENST00000493547	1325	20	0.978883	GGACT	0.95	ENSG00000148985
ENST00000396991	1295	20	0.978883	GGACT	0.95	ENSG00000148985
ENST00000376545	2704	63	0.945527	AGACT	0.952381	ENSG00000204574
ENST00000441867	2790	64	0.94307	AGACT	0.9375	ENSG00000204574
ENST00000326195	2769	64	0.943604	AGACT	0.9375	ENSG00000204574
ENST00000376521	1308	23	0.989227	GGACT	0.956522	ENSG00000102100
ENST00000355842	3618	21	0.99643	GGACT	0.904762	ENSG00000087274
ENST00000651918	3237	26	0.996044	GGACT	0.923077	ENSG00000087274
ENST00000398129	2648	26	0.996205	GGACT	0.923077	ENSG00000087274
ENST00000398125	2943	22	0.995963	GGACT	0.909091	ENSG00000087274
ENST00000264758	2909	22	0.995976	GGACT	0.909091	ENSG00000087274
ENST00000446856	2609	26	0.996041	GGACT	0.923077	ENSG00000087274
ENST00000301738	1462	32	0.995998	AGACT	0.9375	ENSG00000167977
ENST00000403299	3415	43	0.997017	GGACT	0.930233	ENSG00000100065
ENST00000406271	2431	24	0.996686	GGACT	0.916667	ENSG00000100065
ENST00000251973	3413	43	0.996994	GGACT	0.930233	ENSG00000100065
ENST00000373578	2137	64	0.993725	GGACC	0.9375	ENSG00000197122
ENST00000373567	1814	64	0.993767	GGACC	0.9375	ENSG00000197122
ENST00000373558	1797	64	0.993347	GGACC	0.9375	ENSG00000197122
ENST00000358208	1962	64	0.993738	GGACC	0.9375	ENSG00000197122
ENST00000379198	1673	24	0.976239	AGACT	0.916667	ENSG00000176022
ENST00000359741	1647	361	0.995075	GGACT	0.916898	ENSG00000104635
ENST00000381237	1647	361	0.994838	GGACT	0.916898	ENSG00000104635
ENST00000306077	1450	33	0.98822	GGACT	0.939394	ENSG00000170876
ENST00000306077	1626	25	0.987759	GGACT	0.92	ENSG00000170876
ENST00000306077	1851	35	0.995813	GGACC	0.942857	ENSG00000170876
ENST00000306077	2139	33	0.976689	AGACT	0.969697	ENSG00000170876
ENST00000324771	3901	20	0.996344	GAACT	0.95	ENSG00000204580
ENST00000376568	3648	20	0.996263	GAACT	0.95	ENSG00000204580
ENST00000452441	3612	20	0.996522	GAACT	0.95	ENSG00000204580
ENST00000295156	823	27	0.987122	GGACT	0.962963	ENSG00000163032
ENST00000295156	938	20	0.955633	GGACT	1	ENSG00000163032
ENST00000406397	1120	26	0.986226	GGACT	0.961538	ENSG00000163032
ENST00000406397	1235	20	0.955635	GGACT	1	ENSG00000163032
ENST00000254351	3042	32	0.999299	TGACT	0.9375	ENSG00000115884
ENST00000381150	3170	33	0.999126	TGACT	0.909091	ENSG00000115884
ENST00000343938	1171	21	0.976241	AGACT	0.952381	ENSG00000224051
ENST00000343938	1518	26	0.994854	GGACT	1	ENSG00000224051
ENST00000254584	1143	32	0.997135	AGACA	0.96875	ENSG00000132254
ENST00000396777	1202	32	0.997422	AGACA	0.96875	ENSG00000132254
ENST00000430710	7065	27	0.968571	GGACT	0.925926	ENSG00000100888
ENST00000646647	8115	27	0.968084	GGACT	0.925926	ENSG00000100888
ENST00000645929	7072	27	0.969036	GGACT	0.925926	ENSG00000100888
ENST00000382723	1101	25	0.987708	GGACT	0.96	ENSG00000163132
ENST00000276431	1443	73	0.981806	AGACT	0.958904	ENSG00000120889
ENST00000276431	1526	76	0.992816	GGACT	0.960526	ENSG00000120889
ENST00000233242	9001	370	0.993754	GGACT	0.978378	ENSG00000084674
ENST00000338660	630	45	0.994491	GGACT	0.977778	ENSG00000179403
ENST00000476993	858	85	0.994383	GGACT	0.952941	ENSG00000179403
ENST00000377044	4171	39	0.978625	GGACT	0.923077	ENSG00000135048
ENST00000439268	2009	24	0.995799	GGACT	0.916667	ENSG00000031823
ENST00000340578	2056	24	0.995784	GGACT	0.916667	ENSG00000031823
ENST00000216039	1440	24	0.991139	GGACT	1	ENSG00000100221
ENST00000298295	533	255	0.992594	GGACT	0.980392	ENSG00000165507
ENST00000644824	3233	25	0.971592	GGACT	0.92	ENSG00000285162
ENST00000222792	1690	25	0.971253	GGACT	0.92	ENSG00000106069
ENST00000503569	2992	44	0.990814	GGACC	0.931818	ENSG00000109501
ENST00000673991	3028	52	0.988601	GGACC	0.942308	ENSG00000109501
ENST00000226760	2995	52	0.989322	GGACC	0.942308	ENSG00000109501
ENST00000506362	2631	31	0.986389	GGACC	0.903226	ENSG00000109501
ENST00000320848	1076	37	0.998219	AGACT	1	ENSG00000178988
ENST00000409757	3755	24	0.98411	GGACT	0.916667	ENSG00000132405
ENST00000410031	3009	21	0.985552	GGACT	0.904762	ENSG00000132405
ENST00000448507	3691	24	0.983944	GGACT	0.916667	ENSG00000132405
ENST00000255174	667	43	0.972392	TGACT	0.906977	ENSG00000132823
ENST00000372970	731	39	0.974814	TGACT	0.923077	ENSG00000132823
ENST00000600480	2756	58	0.973061	GGACT	0.913793	ENSG00000088247
ENST00000398970	434	24	0.996171	GGACA	0.958333	ENSG00000167193
ENST00000300574	443	24	0.996175	GGACA	0.958333	ENSG00000167193
ENST00000380737	1928	27	0.98827	GGACT	0.925926	ENSG00000221914
ENST00000660435	1837	21	0.986354	GGACT	0.904762	ENSG00000221914
ENST00000315985	1677	21	0.98818	GGACT	0.904762	ENSG00000221914
ENST00000407558	1390	38	0.998199	GGACA	0.973684	ENSG00000122390
ENST00000360862	1257	39	0.998176	GGACA	0.974359	ENSG00000122390
ENST00000414063	1354	37	0.998185	GGACA	0.972973	ENSG00000122390
ENST00000575076	1266	36	0.998252	GGACA	0.972222	ENSG00000122390
ENST00000341426	2886	52	0.984125	GGACT	0.903846	ENSG00000008130
ENST00000341991	2749	52	0.983917	GGACT	0.903846	ENSG00000008130
ENST00000243918	649	33	0.994647	GGACA	0.939394	ENSG00000204070
ENST00000324015	1610	311	0.982515	TGACT	0.916399	ENSG00000167711
ENST00000453066	1575	311	0.983257	TGACT	0.916399	ENSG00000167711
ENST00000382061	1588	312	0.982965	TGACT	0.916667	ENSG00000167711
ENST00000319074	712	101	0.989328	GGACT	0.960396	ENSG00000179933
ENST00000348657	1339	32	0.993773	GGACT	0.9375	ENSG00000100227
ENST00000252115	1378	32	0.99395	GGACT	0.9375	ENSG00000100227
ENST00000451060	1508	31	0.993919	GGACT	0.935484	ENSG00000100227
ENST00000261590	2564	32	0.995961	GGACT	0.90625	ENSG00000046604
ENST00000304735	723	26	0.986199	GGACA	0.961538	ENSG00000168140
ENST00000641322	3578	44	0.990912	GGACA	0.954545	ENSG00000172146
ENST00000641732	3667	44	0.990761	GGACA	0.954545	ENSG00000172146
ENST00000375976	2104	170	0.988184	AGACA	0.941176	ENSG00000204463
ENST00000211379	2239	170	0.988622	AGACA	0.941176	ENSG00000204463
ENST00000375964	2161	170	0.988958	AGACA	0.947059	ENSG00000204463
ENST00000676571	2380	133	0.987957	AGACA	0.932331	ENSG00000204463
ENST00000676615	2347	133	0.987519	AGACA	0.932331	ENSG00000204463
ENST00000362049	2234	169	0.988656	AGACA	0.940828	ENSG00000204463
ENST00000199448	1209	32	0.996508	GGACA	0.90625	ENSG00000086289
ENST00000487519	1018	26	0.97205	GGACT	0.923077	ENSG00000108064
ENST00000334304	3724	21	0.984966	GGACA	0.904762	ENSG00000152990
ENST00000458008	1031	25	0.98276	GGACT	0.92	ENSG00000118894
ENST00000297689	1743	108	0.989411	AGACT	0.962963	ENSG00000165030
ENST00000608703	1545	52	0.997989	GGACT	1	ENSG00000204389
ENST00000375651	2040	218	0.996483	GGACT	0.93578	ENSG00000204389
ENST00000375650	2039	239	0.996499	GGACT	0.937238	ENSG00000204388
ENST00000375650	2176	142	0.995212	GGACT	0.957746	ENSG00000204388
ENST00000249923	2208	37	0.980887	AGACA	0.972973	ENSG00000129083
ENST00000439561	2069	60	0.984765	AGACA	0.933333	ENSG00000129083
ENST00000205636	661	22	0.996837	AGACT	0.954545	ENSG00000091317
ENST00000343813	1264	20	0.99301	GGACT	0.95	ENSG00000116237
ENST00000268251	3533	23	0.977481	AGACT	1	ENSG00000183044
ENST00000396600	4335	23	0.97745	AGACT	1	ENSG00000183044
ENST00000506197	459	37	0.992457	AGACT	0.972973	ENSG00000250317
ENST00000614775	652	37	0.99227	AGACT	0.972973	ENSG00000250317
ENST00000528669	879	22	0.99397	GGACT	0.909091	ENSG00000100926
ENST00000333050	402	22	0.988403	AGACT	0.909091	ENSG00000184857
ENST00000333050	682	23	0.973831	GGACC	0.956522	ENSG00000184857
ENST00000530611	1151	22	0.993816	GGACT	0.909091	ENSG00000254692
ENST00000260356	4041	23	0.998448	GGACT	1	ENSG00000137801
ENST00000447368	1689	26	0.98554	AGACT	0.923077	ENSG00000153560
ENST00000447368	2352	27	0.958507	AGACT	0.962963	ENSG00000153560
ENST00000327827	1084	20	0.991174	GGACT	1	ENSG00000182831
ENST00000674844	516	77	0.996025	GGACA	0.948052	ENSG00000169562
ENST00000674844	661	67	0.982747	GGACT	0.985075	ENSG00000169562
ENST00000674549	438	77	0.996083	GGACA	0.948052	ENSG00000169562
ENST00000674549	583	67	0.982831	GGACT	0.985075	ENSG00000169562
ENST00000374029	519	77	0.996249	GGACA	0.948052	ENSG00000169562
ENST00000374029	664	67	0.982384	GGACT	0.985075	ENSG00000169562
ENST00000675209	664	77	0.995959	GGACA	0.948052	ENSG00000169562
ENST00000675209	809	67	0.982856	GGACT	0.985075	ENSG00000169562
ENST00000647424	482	75	0.996545	GGACA	0.946667	ENSG00000169562
ENST00000647424	627	67	0.981047	GGACT	0.955224	ENSG00000169562
ENST00000675368	2452	78	0.995838	GGACA	0.948718	ENSG00000169562
ENST00000675368	2597	68	0.982735	GGACT	0.985294	ENSG00000169562
ENST00000675609	609	78	0.996007	GGACA	0.935897	ENSG00000169562
ENST00000675609	754	68	0.98282	GGACT	0.985294	ENSG00000169562
ENST00000646835	754	77	0.996282	GGACA	0.948052	ENSG00000169562
ENST00000646835	899	67	0.983249	GGACT	0.985075	ENSG00000169562
ENST00000447581	618	78	0.995501	GGACA	0.935897	ENSG00000169562
ENST00000447581	763	68	0.982951	GGACT	0.985294	ENSG00000169562
ENST00000645009	647	77	0.995826	GGACA	0.948052	ENSG00000169562
ENST00000645009	792	67	0.982979	GGACT	0.985075	ENSG00000169562
ENST00000361726	515	77	0.996014	GGACA	0.948052	ENSG00000169562
ENST00000361726	660	67	0.982518	GGACT	0.985075	ENSG00000169562
ENST00000216264	2568	25	0.987835	GGACT	0.92	ENSG00000100422
ENST00000264832	2388	97	0.979432	GGACT	0.927835	ENSG00000090339
ENST00000331808	975	60	0.992068	GGACT	0.95	ENSG00000182108
ENST00000171111	1343	34	0.984415	GGACT	1	ENSG00000079999
ENST00000171111	2107	35	0.975938	GGACT	0.914286	ENSG00000079999
ENST00000393623	1427	34	0.984501	GGACT	1	ENSG00000079999
ENST00000393623	2191	35	0.974869	GGACT	0.914286	ENSG00000079999
ENST00000375259	838	44	0.985938	TGACT	0.931818	ENSG00000130958
ENST00000257408	1186	22	0.998097	GGACA	0.909091	ENSG00000134962
ENST00000449870	4866	32	0.997426	GGACA	0.90625	ENSG00000129351
ENST00000371856	2291	145	0.99009	GGACT	0.951724	ENSG00000124214
ENST00000371828	2053	191	0.991207	GGACT	0.958115	ENSG00000124214
ENST00000340954	2158	95	0.990174	GGACT	0.947368	ENSG00000124214
ENST00000347458	1960	190	0.991117	GGACT	0.957895	ENSG00000124214
ENST00000360426	2035	191	0.991071	GGACT	0.958115	ENSG00000124214
ENST00000371792	1954	190	0.99123	GGACT	0.957895	ENSG00000124214
ENST00000371802	1978	190	0.991088	GGACT	0.957895	ENSG00000124214
ENST00000402690	1827	23	0.976999	AGACT	0.913043	ENSG00000175387
ENST00000356825	1742	23	0.97818	AGACT	0.913043	ENSG00000175387
ENST00000377298	3482	68	0.998962	GGACA	0.926471	ENSG00000171603
ENST00000361311	3471	68	0.998994	GGACA	0.926471	ENSG00000171603
ENST00000449103	711	20	0.995951	GGACT	0.95	ENSG00000196576
ENST00000162749	1658	54	0.996154	GGACC	0.944444	ENSG00000067182
ENST00000162749	2137	53	0.987051	GGACT	0.943396	ENSG00000067182
ENST00000396410	2561	49	0.996223	AGACT	0.918367	ENSG00000179889
ENST00000569715	2383	49	0.99654	AGACT	0.918367	ENSG00000179889
ENST00000450288	2143	50	0.996338	AGACT	0.92	ENSG00000179889
ENST00000228918	1687	51	0.994073	GGACT	0.921569	ENSG00000111321
ENST00000303004	1610	301	0.989816	GGACT	0.913621	ENSG00000172216
ENST00000397070	1253	21	0.972331	GGACT	0.904762	ENSG00000169490
ENST00000311160	4857	27	0.993572	TGACT	1	ENSG00000136205
ENST00000311160	5159	34	0.992264	AAACT	0.911765	ENSG00000136205
ENST00000613322	1384	68	0.993601	GGACT	0.911765	ENSG00000042286
ENST00000307864	1272	68	0.993527	GGACT	0.911765	ENSG00000042286
ENST00000318006	4494	23	0.992527	GGACT	0.956522	ENSG00000166887
ENST00000553700	4979	21	0.949256	AGACT	0.952381	ENSG00000092148
ENST00000399332	5343	20	0.951483	AGACT	0.95	ENSG00000092148
ENST00000611816	4879	21	0.951943	AGACT	0.952381	ENSG00000092148
ENST00000558518	2816	42	0.989443	GGACA	0.904762	ENSG00000130164
ENST00000320316	1574	27	0.978525	GGACT	0.925926	ENSG00000040633
ENST00000571362	1355	29	0.981702	GGACT	0.931034	ENSG00000040633
ENST00000576955	1540	27	0.981816	GGACT	0.962963	ENSG00000040633
ENST00000454255	1507	24	0.977954	GGACT	0.916667	ENSG00000040633
ENST00000376810	1293	42	0.985913	GGACT	0.952381	ENSG00000120942
ENST00000396987	249	21	0.992912	AGACT	0.904762	ENSG00000158669
ENST00000217109	1392	27	0.994295	TGACT	0.925926	ENSG00000101138
ENST00000401738	2806	20	0.998897	AGACT	1	ENSG00000143924
ENST00000318522	2881	89	0.997214	AGACT	0.977528	ENSG00000143924
ENST00000406189	1891	27	0.988024	GGACT	0.962963	ENSG00000176624
ENST00000406189	2378	29	0.99452	GGACT	0.965517	ENSG00000176624
ENST00000376572	2419	48	0.999654	AGACT	0.916667	ENSG00000116685
ENST00000196061	2614	144	0.996526	AGACT	0.902778	ENSG00000083444
ENST00000196061	2739	146	0.990255	GGACT	0.910959	ENSG00000083444
ENST00000356208	1130	44	0.999505	TGACT	0.977273	ENSG00000132819
ENST00000356208	1296	44	0.985859	GGACT	0.954545	ENSG00000132819
ENST00000356208	1348	41	0.994403	GGACT	0.97561	ENSG00000132819
ENST00000444836	2819	24	0.996504	GGACA	0.916667	ENSG00000116688
ENST00000674817	2811	24	0.996511	GGACA	0.916667	ENSG00000116688
ENST00000675053	2857	24	0.996591	GGACA	0.916667	ENSG00000116688
ENST00000674548	2874	24	0.996609	GGACA	0.916667	ENSG00000116688
ENST00000674658	2622	24	0.996617	GGACA	0.916667	ENSG00000116688
ENST00000674910	2841	24	0.9967	GGACA	0.916667	ENSG00000116688
ENST00000675231	3074	24	0.996597	GGACA	0.916667	ENSG00000116688
ENST00000675113	2763	24	0.996609	GGACA	0.916667	ENSG00000116688
ENST00000235329	2701	24	0.996514	GGACA	0.916667	ENSG00000116688
ENST00000675919	2791	24	0.996575	GGACA	0.916667	ENSG00000116688
ENST00000270517	1438	36	0.991479	GGACT	0.972222	ENSG00000130159
ENST00000252440	1292	35	0.992365	GGACT	1	ENSG00000130159
ENST00000282388	1642	48	0.985175	GGACT	0.958333	ENSG00000152518
ENST00000282388	1921	59	0.990315	GGACT	1	ENSG00000152518
ENST00000379214	3339	24	0.98892	AGACT	0.958333	ENSG00000205213
ENST00000389858	3252	24	0.988831	AGACT	0.958333	ENSG00000205213
ENST00000285279	1676	23	0.999822	GGACT	1	ENSG00000154978
ENST00000433959	1638	23	0.999836	GGACT	1	ENSG00000154978
ENST00000428648	1604	23	0.999843	GGACT	1	ENSG00000154978
ENST00000616661	1941	62	0.996247	GGACT	0.903226	ENSG00000162496
ENST00000290510	2401	20	0.988489	GGACT	0.95	ENSG00000110811
ENST00000400798	1277	31	0.996388	GGACT	0.903226	ENSG00000189337
ENST00000250448	1704	32	0.979	GGACT	0.9375	ENSG00000129514
ENST00000376014	1621	24	0.991022	AGACT	0.916667	ENSG00000171729
ENST00000400796	1551	26	0.993328	AGACT	0.923077	ENSG00000171729
ENST00000434578	1585	26	0.993378	AGACT	0.923077	ENSG00000171729
ENST00000376008	1610	26	0.993252	AGACT	0.923077	ENSG00000171729
ENST00000428417	1582	26	0.993258	AGACT	0.923077	ENSG00000171729
ENST00000316594	587	38	0.976415	GGACT	0.947368	ENSG00000126945
ENST00000293760	1490	62	0.990527	GGACT	0.919355	ENSG00000161904
ENST00000614475	1479	62	0.990346	GGACT	0.919355	ENSG00000161904
ENST00000334121	2287	21	0.997491	AGACT	0.952381	ENSG00000153914
ENST00000238379	1208	26	0.953084	AGACT	0.923077	ENSG00000119431
ENST00000374180	871	22	0.960148	AGACT	0.954545	ENSG00000119431
ENST00000219837	1725	20	0.936092	GAACT	0.95	ENSG00000103550
ENST00000292433	1331	23	0.994624	GGACT	1	ENSG00000160888
ENST00000292433	1363	20	0.989744	GGACT	0.95	ENSG00000160888
ENST00000292433	1441	23	0.996071	GGACT	0.913043	ENSG00000160888
ENST00000588173	2158	33	0.994769	GGACT	0.969697	ENSG00000160888
ENST00000588173	2190	30	0.990821	GGACT	0.933333	ENSG00000160888
ENST00000358432	3155	73	0.982741	GGACT	0.90411	ENSG00000142627
ENST00000337132	1101	35	0.986394	AGACT	0.942857	ENSG00000157191
ENST00000443980	1013	36	0.987154	AGACT	0.944444	ENSG00000157191
ENST00000341567	1324	33	0.995993	AGACA	0.909091	ENSG00000106609
ENST00000305386	1509	24	0.996302	GGACT	0.916667	ENSG00000168282
ENST00000305386	1514	28	0.982145	GGACT	0.964286	ENSG00000168282
ENST00000305386	1599	27	0.996654	AGACT	0.925926	ENSG00000168282
ENST00000375436	2690	31	0.991778	AGACT	0.903226	ENSG00000179051
ENST00000375436	2960	29	0.991356	GGACT	1	ENSG00000179051
ENST00000361221	4237	34	0.995106	GGACT	1	ENSG00000074964
ENST00000375415	3867	41	0.994034	GGACT	0.97561	ENSG00000074964
ENST00000375408	3298	48	0.994483	GGACT	0.979167	ENSG00000074964
ENST00000400345	3605	64	0.993167	GGACT	0.90625	ENSG00000049759
ENST00000382850	3223	65	0.993452	GGACT	0.907692	ENSG00000049759
ENST00000456986	3407	65	0.993301	GGACT	0.907692	ENSG00000049759
ENST00000431212	3271	41	0.990482	GGACT	0.902439	ENSG00000049759
ENST00000298316	822	42	0.991497	GGACT	0.97619	ENSG00000165527
ENST00000298316	1039	37	0.982626	GGACT	0.918919	ENSG00000165527
ENST00000223368	864	23	0.983585	GGACT	0.913043	ENSG00000106635
ENST00000411832	674	27	0.98339	GGACT	0.925926	ENSG00000106635
ENST00000257829	3328	23	0.989708	GGACT	0.956522	ENSG00000135372
ENST00000615292	2689	23	0.990339	GGACT	0.956522	ENSG00000135372
ENST00000370487	1113	41	0.997147	TGACT	0.926829	ENSG00000101189
ENST00000435050	3356	61	0.990002	GGACT	0.983607	ENSG00000189143
ENST00000435050	3731	50	0.993577	GGACT	0.92	ENSG00000189143
ENST00000431918	3302	61	0.990014	GGACT	0.983607	ENSG00000189143
ENST00000431918	3677	50	0.993591	GGACT	0.92	ENSG00000189143
ENST00000340958	882	61	0.989987	GGACT	0.983607	ENSG00000189143
ENST00000340958	1257	50	0.993163	GGACT	0.92	ENSG00000189143
ENST00000264198	1566	43	0.97521	GGACT	0.906977	ENSG00000090432
ENST00000264198	1643	49	0.988726	AGACT	0.918367	ENSG00000090432
ENST00000321556	2073	38	0.997166	GGACT	1	ENSG00000158828
ENST00000370339	358	22	0.982436	GGACA	0.909091	ENSG00000149658
ENST00000519273	1512	31	0.993092	GGACT	0.903226	ENSG00000101199
ENST00000519273	2766	42	0.989171	GGACC	0.904762	ENSG00000101199
ENST00000519604	1527	31	0.992822	GGACT	0.903226	ENSG00000101199
ENST00000519604	2781	42	0.98997	GGACC	0.904762	ENSG00000101199
ENST00000370283	1585	31	0.992903	GGACT	0.903226	ENSG00000101199
ENST00000370283	2839	42	0.989145	GGACC	0.904762	ENSG00000101199
ENST00000319715	722	21	0.960788	TGACT	0.904762	ENSG00000122257
ENST00000255390	1317	23	0.990751	GGACT	0.956522	ENSG00000133028
ENST00000577427	1221	23	0.990986	GGACT	0.956522	ENSG00000133028
ENST00000617200	1461	21	0.932996	AGACT	0.904762	ENSG00000185728
ENST00000623280	1578	21	0.932862	AGACT	0.904762	ENSG00000185728
ENST00000539294	1479	21	0.932563	AGACT	0.904762	ENSG00000185728
ENST00000415385	1602	21	0.958132	AGACT	0.904762	ENSG00000065559
ENST00000353533	1227	21	0.988356	AGACT	0.904762	ENSG00000065559
ENST00000353533	1526	21	0.959021	AGACT	0.904762	ENSG00000065559
ENST00000320270	1376	37	0.988045	GGACT	1	ENSG00000179041
ENST00000395762	2165	20	0.993896	GGACT	1	ENSG00000077238
ENST00000543915	2080	20	0.994055	GGACT	1	ENSG00000077238
ENST00000170630	1922	20	0.993912	GGACT	1	ENSG00000077238
ENST00000338034	2748	31	0.989123	GGACT	0.903226	ENSG00000006744
ENST00000426905	2600	23	0.99401	GGACT	0.956522	ENSG00000006744
ENST00000324460	2220	712	0.994698	GGACT	0.974719	ENSG00000044574
ENST00000680272	2131	714	0.994679	GGACT	0.97479	ENSG00000044574
ENST00000680032	2166	680	0.994776	GGACT	0.972059	ENSG00000044574
ENST00000493763	2195	23	0.994804	AGACA	0.913043	ENSG00000146223
ENST00000418390	1694	31	0.985001	GGACT	0.903226	ENSG00000011007
ENST00000613537	1483	31	0.984872	GGACT	0.903226	ENSG00000011007
ENST00000304661	483	21	0.9858	GGACA	0.904762	ENSG00000171155
ENST00000304661	982	23	0.984522	GGACT	1	ENSG00000171155
ENST00000371313	1095	21	0.985294	GGACT	1	ENSG00000171155
ENST00000244496	958	46	0.984253	GGACT	0.913043	ENSG00000124541
ENST00000304222	1589	22	0.961807	AGACT	0.909091	ENSG00000170425
ENST00000610552	1118	31	0.988623	AGACT	0.903226	ENSG00000136856
ENST00000677876	1752	39	0.991297	GGACT	0.923077	ENSG00000138757
ENST00000676839	1655	39	0.991781	GGACT	0.923077	ENSG00000138757
ENST00000678552	1784	39	0.991695	GGACT	0.923077	ENSG00000138757
ENST00000678244	1737	38	0.991494	GGACT	0.921053	ENSG00000138757
ENST00000677583	1831	38	0.991258	GGACT	0.921053	ENSG00000138757
ENST00000679281	1853	38	0.99104	GGACT	0.921053	ENSG00000138757
ENST00000676470	2157	38	0.991103	GGACT	0.921053	ENSG00000138757
ENST00000677265	2040	37	0.990477	GGACT	0.918919	ENSG00000138757
ENST00000678122	1797	39	0.991734	GGACT	0.923077	ENSG00000138757
ENST00000676666	2032	37	0.990393	GGACT	0.918919	ENSG00000138757
ENST00000307114	2023	25	0.994876	AGACT	0.92	ENSG00000172432
ENST00000307126	2236	26	0.994094	AGACT	0.923077	ENSG00000172432
ENST00000301998	602	51	0.950461	AGACT	0.921569	ENSG00000170340
ENST00000405767	459	51	0.949582	AGACT	0.921569	ENSG00000170340
ENST00000372067	2101	73	0.976522	GGACT	0.917808	ENSG00000112715
ENST00000672860	2101	73	0.976719	GGACT	0.917808	ENSG00000112715
ENST00000372064	1475	93	0.972104	GGACT	0.903226	ENSG00000112715
ENST00000372077	1400	91	0.971444	GGACT	0.901099	ENSG00000112715
ENST00000307630	1159	31	0.983262	GGACT	0.935484	ENSG00000170027
ENST00000672073	1508	33	0.995666	GGACA	1	ENSG00000134575
ENST00000672073	1700	32	0.999279	GGACA	0.90625	ENSG00000134575
ENST00000672636	1508	33	0.995676	GGACA	1	ENSG00000134575
ENST00000672636	1700	32	0.999289	GGACA	0.90625	ENSG00000134575
ENST00000256997	1600	33	0.995716	GGACA	1	ENSG00000134575
ENST00000256997	1792	32	0.999217	GGACA	0.90625	ENSG00000134575
ENST00000248594	1741	23	0.992097	GGACT	0.913043	ENSG00000127947
ENST00000474295	1088	34	0.986408	GGACT	0.970588	ENSG00000117640
ENST00000374303	1172	32	0.984355	GGACT	0.96875	ENSG00000117640
ENST00000374307	1087	34	0.986431	GGACT	0.970588	ENSG00000117640
ENST00000374301	1318	32	0.98458	GGACT	0.96875	ENSG00000117640
ENST00000374300	1272	32	0.984244	GGACT	0.96875	ENSG00000117640
ENST00000466284	2483	35	0.987466	GGACT	0.971429	ENSG00000117640
ENST00000229314	866	25	0.989837	GAACT	0.92	ENSG00000111711
ENST00000234256	2143	41	0.987415	GGACT	0.95122	ENSG00000115902
ENST00000356388	1420	21	0.994015	GGACT	1	ENSG00000198369
ENST00000394299	945	945	0.985058	GGACT	0.913228	ENSG00000147257
ENST00000370818	945	945	0.984738	GGACT	0.910053	ENSG00000147257
ENST00000395474	1254	22	0.999286	GGACA	0.954545	ENSG00000178252
ENST00000395474	3653	30	0.993038	GGACT	1	ENSG00000178252
ENST00000610967	1112	22	0.999279	GGACA	0.954545	ENSG00000178252
ENST00000610967	3511	30	0.992793	GGACT	1	ENSG00000178252
ENST00000608424	925	22	0.999297	GGACA	0.954545	ENSG00000178252
ENST00000608424	3324	30	0.992954	GGACT	1	ENSG00000178252
ENST00000448293	836	20	0.99936	GGACA	0.95	ENSG00000178252
ENST00000357575	1376	41	0.96588	GGACT	0.902439	ENSG00000122490
ENST00000374168	2723	20	0.999731	AGACT	0.95	ENSG00000117676
ENST00000374166	2673	20	0.999731	AGACT	0.95	ENSG00000117676
ENST00000530003	2565	20	0.999722	AGACT	0.95	ENSG00000117676
ENST00000326674	606	41	0.984646	GGACT	0.902439	ENSG00000110536
ENST00000374142	1383	22	0.980922	AGACT	0.909091	ENSG00000204160
ENST00000378460	4403	31	0.989116	GGACT	0.903226	ENSG00000030066
ENST00000300456	2399	28	0.997664	TGACT	0.964286	ENSG00000167114
ENST00000300456	2498	31	0.997077	AGACT	0.967742	ENSG00000167114
ENST00000263025	1371	37	0.975419	GGACC	0.918919	ENSG00000102882
ENST00000484663	2152	37	0.974691	GGACC	0.918919	ENSG00000102882
ENST00000322266	1328	38	0.980455	GGACC	0.921053	ENSG00000102882
ENST00000429989	1238	30	0.987634	TGACT	0.933333	ENSG00000108219
ENST00000372164	1023	31	0.987744	TGACT	0.935484	ENSG00000108219
ENST00000372158	1275	29	0.985929	TGACT	0.931034	ENSG00000108219
ENST00000616406	986	26	0.988813	TGACT	0.961538	ENSG00000108219
ENST00000278426	2100	58	0.989703	AGACT	0.931034	ENSG00000149150
ENST00000340573	931	24	0.984085	GGACT	0.916667	ENSG00000156587
ENST00000287156	583	25	0.98482	GGACT	0.92	ENSG00000156587
ENST00000542507	1585	58	0.989996	AGACT	0.931034	ENSG00000198492
ENST00000373812	1503	58	0.990347	AGACT	0.931034	ENSG00000198492
ENST00000541996	1478	58	0.990098	AGACT	0.931034	ENSG00000198492
ENST00000647103	5220	22	0.993727	GGACT	0.909091	ENSG00000159023
ENST00000327111	3266	56	0.996816	AGACT	0.910714	ENSG00000175745
ENST00000327111	3415	33	0.997281	GGACC	0.939394	ENSG00000175745
ENST00000327111	3482	54	0.985737	GGACT	0.925926	ENSG00000175745
ENST00000287169	545	25	0.996484	AGACT	0.92	ENSG00000156599
ENST00000562803	1774	24	0.978599	AGACT	0.916667	ENSG00000169957
ENST00000371953	493	26	0.999183	GGACC	0.961538	ENSG00000171862
ENST00000261497	2160	22	0.997533	GGACA	0.954545	ENSG00000124422
ENST00000537526	1948	23	0.99773	GGACA	0.956522	ENSG00000124422
ENST00000262803	785	22	0.980194	AGACA	0.954545	ENSG00000005007
ENST00000262803	4427	35	0.990536	GGACT	0.914286	ENSG00000005007
ENST00000262803	4802	50	0.978023	GGACT	0.96	ENSG00000005007
ENST00000599848	743	22	0.980657	AGACA	0.954545	ENSG00000005007
ENST00000599848	4418	35	0.990869	GGACT	0.914286	ENSG00000005007
ENST00000599848	4793	50	0.97788	GGACT	0.96	ENSG00000005007
ENST00000318080	2174	21	0.995456	GGACT	0.904762	ENSG00000095321
ENST00000455396	1942	21	0.995573	GGACT	0.904762	ENSG00000095321
ENST00000681325	1947	21	0.995306	GGACT	0.904762	ENSG00000095321
ENST00000681627	2046	21	0.995315	GGACT	0.904762	ENSG00000095321
ENST00000517309	1946	33	0.983367	GGACT	0.909091	ENSG00000156471
ENST00000372491	1478	22	0.985242	AGACT	0.909091	ENSG00000188483
ENST00000287957	998	21	0.986481	GGACT	0.952381	ENSG00000157259
ENST00000234454	794	56	0.986904	GGACT	0.928571	ENSG00000116096
ENST00000266025	1954	40	0.990907	AGACT	0.95	ENSG00000126062
ENST00000373625	1808	20	0.998969	AGACT	1	ENSG00000025800
ENST00000446044	1790	33	0.947659	AGACT	0.939394	ENSG00000114738
ENST00000357955	1303	33	0.94993	AGACT	0.939394	ENSG00000114738
ENST00000621469	1337	32	0.952797	AGACT	0.9375	ENSG00000114738
ENST00000563281	1744	22	0.983699	GGACT	0.909091	ENSG00000259956
ENST00000563281	2777	34	0.969344	AGACA	0.941176	ENSG00000259956
ENST00000357710	1632	22	0.991256	GGACC	0.954545	ENSG00000080815
ENST00000357710	1826	26	0.975649	GGACT	0.923077	ENSG00000080815
ENST00000357710	1881	24	0.986565	GGACT	0.958333	ENSG00000080815
ENST00000324501	1584	24	0.990992	GGACC	0.916667	ENSG00000080815
ENST00000324501	1778	30	0.973515	GGACT	0.933333	ENSG00000080815
ENST00000324501	1833	28	0.987891	GGACT	0.964286	ENSG00000080815
ENST00000394164	1902	22	0.99097	GGACC	0.954545	ENSG00000080815
ENST00000394164	2096	26	0.974899	GGACT	0.923077	ENSG00000080815
ENST00000394164	2151	24	0.986826	GGACT	0.958333	ENSG00000080815
ENST00000406768	2918	21	0.991669	GGACC	0.952381	ENSG00000080815
ENST00000406768	3112	25	0.975047	GGACT	0.92	ENSG00000080815
ENST00000406768	3167	24	0.98723	GGACT	0.958333	ENSG00000080815
ENST00000373477	1815	192	0.991838	GGACT	0.932292	ENSG00000134684
ENST00000675785	1690	191	0.991567	GGACT	0.937173	ENSG00000134684
ENST00000680144	2161	22	0.992163	GGACT	1	ENSG00000119977
ENST00000371217	2265	22	0.992221	GGACT	1	ENSG00000119977
ENST00000265993	2481	22	0.992379	GGACT	1	ENSG00000119977
ENST00000614499	2312	22	0.992172	GGACT	1	ENSG00000119977
ENST00000680709	2028	22	0.992244	GGACT	1	ENSG00000119977
ENST00000285407	1143	49	0.986538	AGACT	0.979592	ENSG00000155090
ENST00000395884	1889	49	0.986582	AGACT	0.979592	ENSG00000155090
ENST00000272430	1933	79	0.994046	GGACC	0.949367	ENSG00000114993
ENST00000272430	1999	104	0.99034	GGACT	0.913462	ENSG00000114993
ENST00000305557	2359	78	0.99362	GGACC	0.948718	ENSG00000114993
ENST00000233330	1980	78	0.993777	GGACC	0.948718	ENSG00000114993
ENST00000335613	3059	26	0.95551	AGACT	0.923077	ENSG00000167992
ENST00000335613	3470	27	0.997397	GGACT	1	ENSG00000167992
ENST00000613271	2558	26	0.954535	AGACT	0.923077	ENSG00000167992
ENST00000613271	2969	27	0.997341	GGACT	1	ENSG00000167992
ENST00000482108	1658	34	0.993505	GGACT	0.911765	ENSG00000242265
ENST00000482108	2761	48	0.989761	GGACT	0.9375	ENSG00000242265
ENST00000482108	3318	55	0.983293	GGACT	0.945455	ENSG00000242265
ENST00000482108	4066	62	0.988307	GGACT	0.935484	ENSG00000242265
ENST00000617526	1435	34	0.993595	GGACT	0.911765	ENSG00000242265
ENST00000617526	2538	48	0.989587	GGACT	0.9375	ENSG00000242265
ENST00000617526	3095	55	0.984044	GGACT	0.945455	ENSG00000242265
ENST00000617526	3843	62	0.988306	GGACT	0.935484	ENSG00000242265
ENST00000615790	1437	34	0.99357	GGACT	0.911765	ENSG00000242265
ENST00000615790	2540	48	0.989506	GGACT	0.9375	ENSG00000242265
ENST00000615790	3097	55	0.98423	GGACT	0.945455	ENSG00000242265
ENST00000615790	3845	62	0.988508	GGACT	0.935484	ENSG00000242265
ENST00000612941	1435	34	0.993889	GGACT	0.911765	ENSG00000242265
ENST00000612941	2538	48	0.989762	GGACT	0.9375	ENSG00000242265
ENST00000612941	3095	55	0.983627	GGACT	0.945455	ENSG00000242265
ENST00000612941	3843	62	0.988601	GGACT	0.935484	ENSG00000242265
ENST00000290573	3333	32	0.982708	GGACT	1	ENSG00000159399
ENST00000409174	2985	32	0.982707	GGACT	1	ENSG00000159399
ENST00000369660	1060	20	0.929254	TGACT	0.95	ENSG00000102178
ENST00000369660	1101	20	0.996897	GGACT	1	ENSG00000102178
ENST00000225719	4280	63	0.995743	AGACT	0.920635	ENSG00000108582
ENST00000407228	1292	53	0.977584	AGACT	0.90566	ENSG00000103460
ENST00000407228	1871	63	0.963305	AGACT	0.904762	ENSG00000103460
ENST00000219746	1539	57	0.978467	AGACT	0.912281	ENSG00000103460
ENST00000219746	2118	66	0.955639	AGACT	0.909091	ENSG00000103460
ENST00000610495	1184	26	0.978897	GGACT	0.923077	ENSG00000277203
ENST00000306270	2258	22	0.9515	AGACT	0.909091	ENSG00000005700
ENST00000238647	2156	22	0.957841	GGACT	0.909091	ENSG00000119669
ENST00000238647	2246	20	0.997743	GGACT	0.95	ENSG00000119669
ENST00000421367	1328	25	0.99647	GGACT	1	ENSG00000107566
ENST00000421367	1363	26	0.989994	GGACT	0.923077	ENSG00000107566
ENST00000421367	1521	27	0.996585	GGACT	0.962963	ENSG00000107566
ENST00000513973	1747	34	0.964563	GGACT	0.911765	ENSG00000013375
ENST00000283977	1546	26	0.967405	GGACT	0.923077	ENSG00000013375
ENST00000651425	1564	24	0.958212	GGACT	0.916667	ENSG00000013375
ENST00000650642	1616	24	0.962898	GGACT	0.916667	ENSG00000013375
ENST00000506587	1889	22	0.96149	GGACT	0.909091	ENSG00000013375
ENST00000318364	587	39	0.994187	GGACT	0.923077	ENSG00000055950
ENST00000477279	480	22	0.992109	GGACT	0.954545	ENSG00000055950
ENST00000210633	2114	27	0.996779	AGACT	0.925926	ENSG00000095539
ENST00000358701	1787	23	0.991878	AGACT	0.956522	ENSG00000165661
ENST00000450253	765	43	0.965844	GGACT	0.930233	ENSG00000151247
ENST00000371717	1657	41	0.996677	GGACA	0.97561	ENSG00000165688
ENST00000399219	1559	41	0.996552	GGACA	0.97561	ENSG00000165688
ENST00000531323	992	23	0.981937	GGACT	0.956522	ENSG00000204922
ENST00000377953	522	23	0.981742	GGACT	0.956522	ENSG00000204922
ENST00000616122	1831	30	0.977265	GGACT	1	ENSG00000135316
ENST00000676637	1988	30	0.977377	GGACT	1	ENSG00000135316
ENST00000678528	1908	30	0.977912	GGACT	1	ENSG00000135316
ENST00000678878	2044	30	0.977431	GGACT	1	ENSG00000135316
ENST00000355238	2060	30	0.977731	GGACT	1	ENSG00000135316
ENST00000677771	1953	30	0.977709	GGACT	1	ENSG00000135316
ENST00000678618	1702	21	0.986368	GGACT	1	ENSG00000135316
ENST00000676630	1918	27	0.978585	GGACT	1	ENSG00000135316
ENST00000219207	1031	87	0.996315	GGACT	0.931034	ENSG00000102934
ENST00000237455	2357	22	0.991111	GGACT	0.909091	ENSG00000239305
ENST00000371589	2138	31	0.989075	GGACT	1	ENSG00000177239
ENST00000371589	2583	32	0.992293	GGACT	0.96875	ENSG00000177239
ENST00000336032	1178	97	0.987069	GGACT	0.958763	ENSG00000146278
ENST00000377970	2027	213	0.973446	GGACT	0.901408	ENSG00000136997
ENST00000524013	1888	213	0.972961	GGACT	0.901408	ENSG00000136997
ENST00000621592	1880	213	0.972693	GGACT	0.901408	ENSG00000136997
ENST00000310512	2512	21	0.993766	GGACT	0.952381	ENSG00000146834
ENST00000301180	4901	21	0.9749	GGACT	0.904762	ENSG00000066084
ENST00000456324	869	26	0.99386	GGACT	0.961538	ENSG00000167635
ENST00000443387	439	28	0.993085	GGACT	0.928571	ENSG00000167635
ENST00000231512	462	67	0.966021	AGACA	0.955224	ENSG00000113583
ENST00000406310	1516	70	0.992358	GGACT	0.942857	ENSG00000173153
ENST00000677967	1489	70	0.992419	GGACT	0.942857	ENSG00000173153
ENST00000000442	1492	70	0.992257	GGACT	0.942857	ENSG00000173153
ENST00000405666	1501	70	0.992455	GGACT	0.942857	ENSG00000173153
ENST00000311669	2327	27	0.980113	AGACT	0.962963	ENSG00000159322
ENST00000678771	466	43	0.986206	GGACT	0.953488	ENSG00000164615
ENST00000677273	451	43	0.986333	GGACT	0.953488	ENSG00000164615
ENST00000297156	416	43	0.986017	GGACT	0.953488	ENSG00000164615
ENST00000617516	508	30	0.99127	GGACT	0.966667	ENSG00000276023
ENST00000613659	604	30	0.991181	GGACT	0.966667	ENSG00000276023
ENST00000614411	1238	30	0.991243	GGACT	0.966667	ENSG00000276023
ENST00000264963	1097	40	0.994746	TGACT	1	ENSG00000114988
ENST00000264963	1965	45	0.985849	GGACT	0.933333	ENSG00000114988
ENST00000377079	1130	34	0.995613	TGACT	1	ENSG00000114988
ENST00000377079	1998	31	0.98921	GGACT	0.935484	ENSG00000114988
ENST00000621654	1252	54	0.996058	GGACA	0.962963	ENSG00000273604
ENST00000314940	1416	69	0.990073	GGACT	0.913043	ENSG00000177733
ENST00000314940	1459	78	0.991919	GGACT	0.987179	ENSG00000177733
ENST00000531072	1070	35	0.996702	GGACT	1	ENSG00000168061
ENST00000398846	1242	36	0.99639	GGACT	1	ENSG00000168061
ENST00000652489	940	35	0.995952	GGACT	1	ENSG00000168061
ENST00000289371	3932	27	0.988246	GGACT	0.925926	ENSG00000158417
ENST00000617677	3950	27	0.988043	GGACT	0.925926	ENSG00000158417
ENST00000360541	1709	90	0.972597	GGACT	0.911111	ENSG00000120705
ENST00000540387	1734	32	0.996322	GGACA	0.9375	ENSG00000044115
ENST00000255108	1664	26	0.987459	GGACT	0.961538	ENSG00000132768
ENST00000292852	1594	28	0.997264	GGACT	0.964286	ENSG00000269190
ENST00000434555	1618	24	0.991765	GGACA	0.958333	ENSG00000117411
ENST00000309100	2887	41	0.998204	GGACT	0.926829	ENSG00000173327
ENST00000532741	677	28	0.999145	GGACC	0.928571	ENSG00000104529
ENST00000442189	497	28	0.999164	GGACC	0.928571	ENSG00000104529
ENST00000423316	637	28	0.999171	GGACC	0.928571	ENSG00000104529
ENST00000618139	640	28	0.999097	GGACC	0.928571	ENSG00000104529
ENST00000621632	2688	34	0.983669	TGACT	0.911765	ENSG00000089737
ENST00000555054	2562	34	0.982949	TGACT	0.911765	ENSG00000089737
ENST00000330836	2504	34	0.982975	TGACT	0.911765	ENSG00000089737
ENST00000360639	2626	20	0.998024	GGACT	0.95	ENSG00000167173
ENST00000394987	2534	20	0.998006	GGACT	0.95	ENSG00000167173
ENST00000567617	2306	20	0.998009	GGACT	0.95	ENSG00000167173
ENST00000309534	657	23	0.98043	AGACT	0.956522	ENSG00000163320
ENST00000398392	1528	20	0.978989	AGACT	0.95	ENSG00000163320
ENST00000302517	1039	35	0.990357	GGACA	0.942857	ENSG00000171604
ENST00000302517	1919	42	0.997751	GGACA	0.97619	ENSG00000171604
ENST00000369093	1215	39	0.991851	GGACT	0.923077	ENSG00000151923
ENST00000436547	1633	42	0.991053	GGACT	0.928571	ENSG00000151923
ENST00000369085	2097	21	0.961239	AGACT	0.904762	ENSG00000151929
ENST00000368608	1522	24	0.99784	TGACT	0.916667	ENSG00000189241
ENST00000368564	9818	20	0.983195	GGACT	0.95	ENSG00000196911
ENST00000312579	836	66	0.984075	GGACT	0.909091	ENSG00000175602
ENST00000314852	1695	58	0.983287	GGACT	0.913793	ENSG00000177971
ENST00000403490	906	58	0.982641	GGACT	0.913793	ENSG00000177971
ENST00000233154	2027	31	0.982475	GGACT	0.903226	ENSG00000071051
ENST00000526683	1584	83	0.99287	AGACT	0.903614	ENSG00000179950
ENST00000453551	1591	83	0.992643	AGACT	0.903614	ENSG00000179950
ENST00000313352	1553	83	0.992741	AGACT	0.903614	ENSG00000179950
ENST00000456095	1485	83	0.992749	AGACT	0.903614	ENSG00000179950
ENST00000349157	1570	82	0.992558	AGACT	0.902439	ENSG00000179950
ENST00000527197	1451	76	0.994272	AGACT	0.934211	ENSG00000179950
ENST00000303596	1204	48	0.991224	GGACT	0.9375	ENSG00000168286
ENST00000303596	1302	43	0.983328	GGACT	0.976744	ENSG00000168286
ENST00000291041	2129	21	0.989292	GGACT	0.952381	ENSG00000159792
ENST00000356454	1538	24	0.975394	AGACT	0.916667	ENSG00000198142
ENST00000408946	771	25	0.992117	GGACT	0.92	ENSG00000170473
ENST00000398213	638	25	0.991916	GGACT	0.92	ENSG00000170473
ENST00000249356	601	52	0.952075	AGACT	0.923077	ENSG00000128590
ENST00000358776	3809	25	0.975058	GGACT	0.92	ENSG00000196177
ENST00000358776	3976	23	0.987024	AGACT	0.956522	ENSG00000196177
ENST00000263331	2764	23	0.994155	AGACA	0.913043	ENSG00000125630
ENST00000417433	2596	21	0.994349	AGACA	0.904762	ENSG00000125630
ENST00000541869	2964	21	0.994478	AGACA	0.904762	ENSG00000125630
ENST00000312419	794	32	0.992512	GGACA	0.96875	ENSG00000175482
ENST00000529704	591	27	0.993213	GGACA	0.962963	ENSG00000175482
ENST00000530584	775	32	0.99219	GGACA	0.96875	ENSG00000175482
ENST00000532830	780	27	0.99333	GGACA	0.962963	ENSG00000175482
ENST00000543494	611	22	0.991717	GGACA	0.954545	ENSG00000256514
ENST00000306585	224	20	0.990156	GGACT	0.95	ENSG00000286140
ENST00000306585	387	21	0.98418	GGACT	0.904762	ENSG00000286140
ENST00000306585	2233	23	0.985943	GGACT	0.913043	ENSG00000286140
ENST00000519520	224	20	0.990459	GGACT	0.95	ENSG00000286140
ENST00000519520	387	21	0.984206	GGACT	0.904762	ENSG00000286140
ENST00000519520	2233	23	0.986433	GGACT	0.913043	ENSG00000286140
ENST00000336034	1048	21	0.993037	GGACT	0.904762	ENSG00000160570
ENST00000596251	1071	21	0.993148	GGACT	0.904762	ENSG00000160570
ENST00000595337	1075	21	0.992805	GGACT	0.904762	ENSG00000160570
ENST00000268802	1421	116	0.982431	GGACT	0.948276	ENSG00000141101
ENST00000361246	4710	21	0.989537	GGACT	0.904762	ENSG00000198752
ENST00000261758	943	61	0.989462	GGACA	0.901639	ENSG00000117899
ENST00000261758	992	65	0.965849	TGACT	0.969231	ENSG00000117899
ENST00000267984	1007	23	0.992546	GGACT	0.913043	ENSG00000140406
ENST00000304271	1750	24	0.998227	GGACT	1	ENSG00000171067
ENST00000435634	988	23	0.993716	GGACT	0.956522	ENSG00000223496
ENST00000371538	827	20	0.982966	GGACT	0.95	ENSG00000162377
ENST00000563392	1666	38	0.984337	GGACT	0.921053	ENSG00000157349
ENST00000563206	1668	37	0.98196	GGACT	0.918919	ENSG00000157349
ENST00000451014	1555	32	0.979683	GGACT	0.90625	ENSG00000157349
ENST00000393657	1617	38	0.984074	GGACT	0.921053	ENSG00000157349
ENST00000288071	1696	38	0.983042	GGACT	0.921053	ENSG00000157349
ENST00000355992	1595	35	0.985447	GGACT	0.942857	ENSG00000157349
ENST00000253801	786	27	0.998116	GGACT	1	ENSG00000131482
ENST00000401466	469	26	0.990375	GGACT	0.961538	ENSG00000144120
ENST00000401466	967	28	0.993891	GGACT	0.928571	ENSG00000144120
ENST00000272521	486	25	0.990625	GGACT	0.96	ENSG00000144120
ENST00000272521	984	28	0.994051	GGACT	0.928571	ENSG00000144120
ENST00000424086	861	27	0.991471	GGACT	0.962963	ENSG00000144120
ENST00000424086	1359	29	0.994446	GGACT	0.931034	ENSG00000144120
ENST00000302243	1670	37	0.981803	GGACT	1	ENSG00000168872
ENST00000302243	1996	26	0.998313	GGACC	1	ENSG00000168872
ENST00000342556	1896	25	0.994879	GGACT	0.96	ENSG00000166886
ENST00000338779	2679	60	0.948826	TGACT	0.933333	ENSG00000132613
ENST00000301838	839	22	0.978767	GGACT	0.954545	ENSG00000168040
ENST00000285814	959	48	0.974139	GGACT	0.916667	ENSG00000155438
ENST00000371399	1200	22	0.989303	GGACT	1	ENSG00000058799
ENST00000072644	1518	23	0.988257	GGACT	1	ENSG00000058799
ENST00000371370	382	32	0.967228	AGACT	0.90625	ENSG00000116212
ENST00000319223	345	32	0.96859	AGACT	0.90625	ENSG00000116212
ENST00000299980	2714	23	0.985374	AGACT	0.956522	ENSG00000166747
ENST00000266646	1453	46	0.996805	AGACT	0.978261	ENSG00000139269
ENST00000378799	1215	93	0.998936	AGACT	0.946237	ENSG00000182149
ENST00000378799	1371	93	0.998476	AGACT	0.913978	ENSG00000182149
ENST00000329908	1199	94	0.998906	AGACT	0.946809	ENSG00000182149
ENST00000329908	1355	93	0.99843	AGACT	0.913978	ENSG00000182149
ENST00000378798	1100	95	0.99889	AGACT	0.947368	ENSG00000182149
ENST00000378798	1256	94	0.998352	AGACT	0.914894	ENSG00000182149
ENST00000606369	797	20	0.997761	AGACT	0.95	ENSG00000182149
ENST00000606369	953	21	0.998104	AGACT	0.952381	ENSG00000182149
ENST00000535424	1296	94	0.998868	AGACT	0.946809	ENSG00000182149
ENST00000535424	1452	93	0.998522	AGACT	0.913978	ENSG00000182149
ENST00000371269	1871	263	0.985063	TGACT	0.927757	ENSG00000116133
ENST00000371269	3162	274	0.995646	GGACA	0.934307	ENSG00000116133
ENST00000535035	1879	263	0.98551	TGACT	0.927757	ENSG00000116133
ENST00000535035	3170	274	0.995954	GGACA	0.934307	ENSG00000116133
ENST00000371222	2250	21	0.98515	GGACT	0.904762	ENSG00000177606
ENST00000413095	1284	30	0.985187	GGACT	0.933333	ENSG00000135506
ENST00000422840	3999	52	0.999671	TGACT	0.903846	ENSG00000090863
ENST00000262144	3511	23	0.995723	GGACA	0.913043	ENSG00000103091
ENST00000302177	945	53	0.991788	GGACT	0.981132	ENSG00000170608
ENST00000259241	990	70	0.996503	GGACT	0.957143	ENSG00000136720
ENST00000259241	1023	73	0.991922	GGACT	1	ENSG00000136720
ENST00000259241	1616	87	0.994646	AGACT	0.931034	ENSG00000136720
ENST00000535011	982	103	0.991408	AGACT	0.951456	ENSG00000128595
ENST00000542996	1997	112	0.991652	AGACT	0.946429	ENSG00000128595
ENST00000249364	1115	116	0.992676	AGACT	0.956897	ENSG00000128595
ENST00000336314	4180	21	0.987158	GGACT	0.952381	ENSG00000155506
ENST00000542575	835	237	0.99245	GGACT	0.924051	ENSG00000105281
ENST00000542575	2299	301	0.992687	GGACA	0.903654	ENSG00000105281
ENST00000678938	3678	21	0.99535	GGACT	0.952381	ENSG00000136448
ENST00000592782	3869	21	0.995702	GGACT	0.952381	ENSG00000136448
ENST00000258960	3751	21	0.995603	GGACT	0.952381	ENSG00000136448
ENST00000570195	623	20	0.988238	AGACT	0.95	ENSG00000103121
ENST00000486645	518	33	0.974736	AGACT	0.909091	ENSG00000103121
ENST00000299575	2563	36	0.995006	GGACT	0.944444	ENSG00000166454
ENST00000564241	2487	37	0.995447	GGACT	0.945946	ENSG00000166454
ENST00000566488	3029	37	0.99548	GGACT	0.945946	ENSG00000166454
ENST00000537098	2990	38	0.984062	GGACT	1	ENSG00000153815
ENST00000539778	2402	35	0.983764	GGACT	1	ENSG00000153815
ENST00000621537	2271	38	0.983626	GGACT	1	ENSG00000153815
ENST00000379095	1042	33	0.985709	GGACT	0.969697	ENSG00000182768
ENST00000199936	1266	147	0.995854	AGACA	0.911565	ENSG00000086696
ENST00000361711	2064	22	0.993719	GGACT	1	ENSG00000140961
ENST00000393306	1755	22	0.993744	GGACT	1	ENSG00000140961
ENST00000219439	1799	23	0.994659	GGACT	0.956522	ENSG00000103160
ENST00000393409	6700	21	0.991923	GGACT	1	ENSG00000114554
ENST00000370994	1380	249	0.991134	AGACT	0.935743	ENSG00000142864
ENST00000370995	1414	243	0.991334	AGACT	0.942387	ENSG00000142864
ENST00000361219	1385	249	0.991103	AGACT	0.935743	ENSG00000142864
ENST00000370990	1382	153	0.991653	AGACT	0.941176	ENSG00000142864
ENST00000342480	2135	42	0.996249	GGACT	0.928571	ENSG00000114631
ENST00000313732	1295	40	0.9743	AGACT	0.925	ENSG00000153786
ENST00000345358	651	108	0.993313	GGACT	0.962963	ENSG00000087088
ENST00000391871	546	80	0.994084	GGACT	0.95	ENSG00000087088
ENST00000293288	1214	27	0.997347	GGACT	1	ENSG00000087088
ENST00000311635	2703	46	0.989341	GGACT	0.978261	ENSG00000103264
ENST00000311635	3183	51	0.992722	AGACT	0.941176	ENSG00000103264
ENST00000529721	2545	22	0.996408	GGACT	0.954545	ENSG00000158555
ENST00000002165	619	153	0.992555	GGACT	0.928105	ENSG00000001036
ENST00000362042	305	26	0.996415	GGACT	0.923077	ENSG00000082641
ENST00000362042	1976	23	0.994439	GGACC	0.913043	ENSG00000082641
ENST00000362042	2369	44	0.99571	GGACT	0.931818	ENSG00000082641
ENST00000362042	3022	44	0.997015	GGACT	0.931818	ENSG00000082641
ENST00000585291	1585	24	0.994142	GGACC	0.916667	ENSG00000082641
ENST00000585291	1978	44	0.995592	GGACT	0.931818	ENSG00000082641
ENST00000585291	2631	45	0.996824	GGACT	0.933333	ENSG00000082641
ENST00000357480	294	26	0.996476	GGACT	0.923077	ENSG00000082641
ENST00000357480	1875	23	0.994384	GGACC	0.913043	ENSG00000082641
ENST00000357480	2268	44	0.995605	GGACT	0.931818	ENSG00000082641
ENST00000357480	2921	44	0.996947	GGACT	0.931818	ENSG00000082641
ENST00000361665	1931	24	0.994235	GGACC	0.916667	ENSG00000082641
ENST00000361665	2324	43	0.995684	GGACT	0.930233	ENSG00000082641
ENST00000361665	2977	44	0.997131	GGACT	0.931818	ENSG00000082641
ENST00000612930	1221	24	0.974466	AGACT	1	ENSG00000182704
ENST00000333090	1149	24	0.974682	AGACT	1	ENSG00000182704
ENST00000527881	2118	24	0.974901	AGACT	1	ENSG00000182704
ENST00000651975	1459	893	0.995334	AGACT	0.93617	ENSG00000171560
ENST00000403106	1456	894	0.99558	AGACT	0.93736	ENSG00000171560
ENST00000360943	1103	45	0.993135	GGACT	0.933333	ENSG00000159202
ENST00000511832	1567	61	0.964999	GGACT	0.967213	ENSG00000167085
ENST00000300408	1554	61	0.965133	GGACT	0.967213	ENSG00000167085
ENST00000446735	1344	60	0.964485	GGACT	0.966667	ENSG00000167085
ENST00000419140	1607	61	0.965341	GGACT	0.967213	ENSG00000167085
ENST00000617874	1625	61	0.964753	GGACT	0.967213	ENSG00000167085
ENST00000504124	1639	61	0.96405	GGACT	0.967213	ENSG00000167085
ENST00000614445	1648	61	0.965154	GGACT	0.967213	ENSG00000167085
ENST00000504102	1475	36	0.992674	AGACT	0.916667	ENSG00000121067
ENST00000393328	1610	23	0.991918	AGACT	0.913043	ENSG00000121067
ENST00000347630	1592	36	0.99289	AGACT	0.916667	ENSG00000121067
ENST00000665825	1748	26	0.992099	AGACT	0.961538	ENSG00000121067
ENST00000295087	831	35	0.983133	GGACT	0.914286	ENSG00000162980
ENST00000325144	1737	20	0.960259	AGACT	1	ENSG00000181472
ENST00000265087	1187	46	0.988537	GGACA	0.913043	ENSG00000113739
ENST00000519948	1005	22	0.99218	GGACT	0.954545	ENSG00000253719
ENST00000675909	997	44	0.980441	GGACT	0.909091	ENSG00000131165
ENST00000397901	987	44	0.980944	GGACT	0.909091	ENSG00000131165
ENST00000676355	1089	25	0.979521	GGACT	0.92	ENSG00000131165
ENST00000535997	1011	43	0.983438	GGACT	0.930233	ENSG00000131165
ENST00000674799	1101	26	0.978618	GGACT	0.923077	ENSG00000131165
ENST00000675536	993	44	0.979862	GGACT	0.909091	ENSG00000131165
ENST00000289805	767	22	0.9871	GGACT	0.909091	ENSG00000158792
ENST00000393766	697	21	0.986236	AGACT	0.904762	ENSG00000052802
ENST00000423777	793	29	0.984715	GGACT	0.931034	ENSG00000169136
ENST00000370500	925	27	0.99222	AGACA	0.925926	ENSG00000137947
ENST00000264993	1495	34	0.992564	GGACT	0.970588	ENSG00000091527
ENST00000568662	878	27	0.996687	GGACA	0.962963	ENSG00000003249
ENST00000304733	1110	30	0.996879	GGACA	0.966667	ENSG00000003249
ENST00000392973	1726	30	0.996983	GGACA	0.966667	ENSG00000003249
ENST00000002501	1091	30	0.996959	GGACA	0.966667	ENSG00000003249
ENST00000568838	1108	30	0.996873	GGACA	0.966667	ENSG00000003249
ENST00000479870	588	20	0.995244	AGACT	1	ENSG00000198420
ENST00000479870	1040	21	0.992956	TGACT	0.904762	ENSG00000198420
ENST00000355585	4411	25	0.997613	GGACT	1	ENSG00000078269
ENST00000638626	4341	25	0.99764	GGACT	1	ENSG00000078269
ENST00000375458	2461	24	0.986702	AGACT	0.916667	ENSG00000082438
ENST00000409184	2447	24	0.987155	AGACT	0.916667	ENSG00000082438
ENST00000421974	2359	32	0.989391	GGACT	0.90625	ENSG00000171130
ENST00000456496	2472	32	0.989125	GGACT	0.90625	ENSG00000171130
ENST00000479613	1420	32	0.989574	GGACT	0.90625	ENSG00000171130
ENST00000425642	1397	32	0.989142	GGACT	0.90625	ENSG00000171130
ENST00000615196	2472	32	0.989558	GGACT	0.90625	ENSG00000171130
ENST00000611515	2359	31	0.990979	GGACT	0.935484	ENSG00000171130
ENST00000279488	1588	127	0.981494	GGACT	0.913386	ENSG00000139318
ENST00000323078	567	45	0.991064	GGACT	0.933333	ENSG00000127399
ENST00000359623	645	44	0.990844	GGACT	0.909091	ENSG00000127399
ENST00000281455	2907	25	0.993325	GGACT	0.96	ENSG00000151726
ENST00000454703	2831	25	0.993108	GGACT	0.96	ENSG00000151726
ENST00000515030	3148	25	0.993088	GGACT	0.96	ENSG00000151726
ENST00000333055	1322	50	0.993437	GGACT	1	ENSG00000131446
ENST00000307826	902	49	0.99376	GGACT	1	ENSG00000131446
ENST00000446023	1400	50	0.993331	GGACT	1	ENSG00000131446
ENST00000393340	1302	50	0.993211	GGACT	1	ENSG00000131446
ENST00000345877	1814	20	0.986799	AGACT	1	ENSG00000137693
ENST00000441802	12143	20	0.996233	GGACT	1	ENSG00000083857
ENST00000614102	12126	20	0.996192	GGACT	1	ENSG00000083857
ENST00000375281	1220	156	0.997324	GGACT	0.942308	ENSG00000204335
ENST00000412770	194	32	0.995894	GGACT	0.96875	ENSG00000105063
ENST00000425675	929	65	0.992138	AGACT	0.923077	ENSG00000063241
ENST00000438389	1420	56	0.992899	AGACT	0.928571	ENSG00000063241
ENST00000085068	980	72	0.992974	AGACT	0.916667	ENSG00000063241
ENST00000226067	1449	39	0.996856	GGACA	0.974359	ENSG00000108924
ENST00000573945	903	29	0.996739	GGACA	0.965517	ENSG00000108924
ENST00000575345	969	34	0.996396	GGACA	0.970588	ENSG00000108924
ENST00000369626	966	62	0.988846	GGACT	0.967742	ENSG00000155380
ENST00000369626	1033	73	0.984803	GGACT	0.958904	ENSG00000155380
ENST00000369626	1156	78	0.981428	GGACT	0.974359	ENSG00000155380
ENST00000295926	1696	21	0.991827	GGACT	0.904762	ENSG00000163660
ENST00000378026	1392	82	0.989889	GGACT	0.97561	ENSG00000136026
ENST00000378026	1841	85	0.995724	GGACA	0.964706	ENSG00000136026
ENST00000548125	770	27	0.992531	GGACT	0.962963	ENSG00000151135
ENST00000280756	650	27	0.992855	GGACT	0.962963	ENSG00000151135
ENST00000412830	1699	33	0.983588	TGACT	0.909091	ENSG00000136045
ENST00000546815	3177	29	0.993044	AGACT	0.931034	ENSG00000075856
ENST00000228284	3217	26	0.992188	AGACT	0.923077	ENSG00000075856
ENST00000545712	945	21	0.965968	GGACT	0.952381	ENSG00000139428
ENST00000337002	1232	46	0.986937	GGACT	0.934783	ENSG00000008952
ENST00000260952	1609	32	0.988441	GGACT	0.90625	ENSG00000138381
ENST00000254101	940	29	0.990621	GGACT	0.965517	ENSG00000131791
ENST00000322522	1402	38	0.986026	GGACT	0.973684	ENSG00000151689
ENST00000392329	1527	27	0.982583	GGACT	0.962963	ENSG00000151689
ENST00000311413	1322	24	0.987298	TGACT	0.958333	ENSG00000173456
ENST00000349155	2974	28	0.99402	GGACT	0.928571	ENSG00000135111
ENST00000349155	3280	25	0.992924	GGACT	0.96	ENSG00000135111
ENST00000257566	2449	28	0.994215	GGACT	0.928571	ENSG00000135111
ENST00000257566	2755	25	0.993136	GGACT	0.96	ENSG00000135111
ENST00000678610	672	44	0.991797	GGACT	0.977273	ENSG00000143384
ENST00000620947	872	41	0.99217	GGACT	1	ENSG00000143384
ENST00000369026	1203	52	0.992239	GGACT	0.980769	ENSG00000143384
ENST00000245479	2272	36	0.983044	GGACT	0.916667	ENSG00000125398
ENST00000392627	708	50	0.97958	GGACT	0.96	ENSG00000170412
ENST00000652232	252	29	0.996499	GGACT	0.931034	ENSG00000170412
ENST00000652232	1268	70	0.979455	GGACT	0.957143	ENSG00000170412
ENST00000652294	715	48	0.980925	GGACT	0.958333	ENSG00000170412
ENST00000409426	2437	22	0.985488	GGACT	0.909091	ENSG00000143398
ENST00000409426	2479	22	0.988809	GGACT	0.909091	ENSG00000143398
ENST00000409426	3134	21	0.974323	AGACA	0.952381	ENSG00000143398
ENST00000368890	2286	22	0.985412	GGACT	0.909091	ENSG00000143398
ENST00000368890	2328	22	0.988771	GGACT	0.909091	ENSG00000143398
ENST00000368890	2983	21	0.974205	AGACA	0.952381	ENSG00000143398
ENST00000368888	2473	22	0.984872	GGACT	0.909091	ENSG00000143398
ENST00000368888	2515	22	0.988501	GGACT	0.909091	ENSG00000143398
ENST00000368888	3170	21	0.974504	AGACA	0.952381	ENSG00000143398
ENST00000409020	1412	21	0.985197	AGACT	0.904762	ENSG00000196290
ENST00000359683	1344	21	0.984864	AGACT	0.904762	ENSG00000196290
ENST00000409357	1431	21	0.984823	AGACT	0.904762	ENSG00000196290
ENST00000257555	2380	21	0.996974	GGACT	0.952381	ENSG00000135100
ENST00000541395	3037	23	0.992864	GGACT	0.956522	ENSG00000135100
ENST00000421852	898	22	0.991239	GGACT	0.909091	ENSG00000163900
ENST00000296280	2230	43	0.991898	GGACT	0.930233	ENSG00000127241
ENST00000392472	2238	43	0.991515	GGACT	0.930233	ENSG00000127241
ENST00000254816	1825	30	0.992487	GGACA	0.933333	ENSG00000132481
ENST00000589210	489	32	0.978427	AGACA	0.90625	ENSG00000182473
ENST00000332065	397	31	0.980965	AGACA	0.935484	ENSG00000182473
ENST00000319380	3609	21	0.981492	AGACT	0.904762	ENSG00000175931
ENST00000323830	996	27	0.997665	AGACT	0.925926	ENSG00000178772
ENST00000323830	1631	31	0.9954	GGACT	0.935484	ENSG00000178772
ENST00000368445	2092	54	0.994724	GGACT	0.925926	ENSG00000160691
ENST00000448116	2101	54	0.994841	GGACT	0.925926	ENSG00000160691
ENST00000368449	1499	32	0.995043	GGACT	0.9375	ENSG00000160691
ENST00000368453	1682	52	0.994542	GGACT	0.923077	ENSG00000160691
ENST00000368450	1679	51	0.994859	GGACT	0.921569	ENSG00000160691
ENST00000236980	488	28	0.962401	GGACT	0.928571	ENSG00000118246
ENST00000236980	929	32	0.992921	AGACT	1	ENSG00000118246
ENST00000402774	332	28	0.962649	GGACT	0.928571	ENSG00000118246
ENST00000402774	773	32	0.99254	AGACT	1	ENSG00000118246
ENST00000403094	347	26	0.96969	GGACT	0.961538	ENSG00000118246
ENST00000403094	788	28	0.993613	AGACT	1	ENSG00000118246
ENST00000392446	1693	28	0.98013	TGACT	0.964286	ENSG00000171302
ENST00000302345	1941	20	0.968897	TGACT	0.95	ENSG00000171302
ENST00000620915	1744	28	0.980065	TGACT	0.964286	ENSG00000171302
ENST00000327134	2115	29	0.996703	GGACT	1	ENSG00000180370
ENST00000542061	1785	23	0.997808	GGACT	0.913043	ENSG00000112787
ENST00000295702	1024	205	0.994908	GGACT	0.936585	ENSG00000163479
ENST00000529008	803	38	0.995367	GGACT	0.947368	ENSG00000163479
ENST00000496742	798	25	0.996067	GGACT	0.96	ENSG00000163479
ENST00000681052	546	957	0.999838	GGACT	0.938349	ENSG00000184009
ENST00000573283	532	956	0.999842	GGACT	0.938285	ENSG00000184009
ENST00000679480	537	961	0.999813	GGACT	0.92924	ENSG00000184009
ENST00000570382	670	961	0.99983	GGACT	0.92924	ENSG00000184009
ENST00000615544	513	964	0.999821	GGACT	0.930498	ENSG00000184009
ENST00000575842	887	959	0.999832	GGACT	0.929093	ENSG00000184009
ENST00000575087	651	961	0.999825	GGACT	0.930281	ENSG00000184009
ENST00000680226	2059	918	0.991823	GGACT	0.908497	ENSG00000185624
ENST00000571617	1910	920	0.991717	GGACT	0.909783	ENSG00000185624
ENST00000681161	1917	927	0.992231	GGACT	0.912621	ENSG00000185624
ENST00000680884	2239	146	0.992952	GGACT	0.924658	ENSG00000185624
ENST00000681693	1910	922	0.991747	GGACT	0.908894	ENSG00000185624
ENST00000331483	2048	919	0.991992	GGACT	0.908596	ENSG00000185624
ENST00000680914	1988	919	0.991721	GGACT	0.908596	ENSG00000185624
ENST00000680593	1982	913	0.992037	GGACT	0.909091	ENSG00000185624
ENST00000574914	1978	920	0.991754	GGACT	0.908696	ENSG00000185624
ENST00000680400	1997	921	0.991662	GGACT	0.909881	ENSG00000185624
ENST00000576390	1901	920	0.991743	GGACT	0.909783	ENSG00000185624
ENST00000415593	1776	926	0.992262	GGACT	0.915767	ENSG00000185624
ENST00000680191	2109	918	0.992205	GGACT	0.908497	ENSG00000185624
ENST00000679439	1920	917	0.991963	GGACT	0.910578	ENSG00000185624
ENST00000439918	1943	922	0.991901	GGACT	0.909978	ENSG00000185624
ENST00000681020	3086	159	0.992982	GGACT	0.91195	ENSG00000185624
ENST00000538936	1743	35	0.992692	GGACT	0.914286	ENSG00000185813
ENST00000580098	1642	318	0.992099	GGACT	0.955975	ENSG00000141526
ENST00000582743	1565	327	0.991818	GGACT	0.954128	ENSG00000141526
ENST00000581287	3796	329	0.991952	GGACT	0.954407	ENSG00000141526
ENST00000617373	1602	328	0.992129	GGACT	0.957317	ENSG00000141526
ENST00000619321	1569	330	0.991555	GGACT	0.954545	ENSG00000141526
ENST00000338465	1568	31	0.99449	GGACA	0.935484	ENSG00000135913
ENST00000342572	833	22	0.983895	GGACT	0.909091	ENSG00000178927
ENST00000335255	2629	85	0.974777	AGACT	0.952941	ENSG00000141568
ENST00000392325	1458	68	0.998854	GGACC	0.911765	ENSG00000141580
ENST00000320095	1138	27	0.998654	GGACT	1	ENSG00000176845
ENST00000430297	1495	55	0.998602	GGACT	0.963636	ENSG00000144567
ENST00000361242	3764	26	0.973045	TGACC	0.923077	ENSG00000198925
ENST00000396761	3793	26	0.973496	TGACC	0.923077	ENSG00000198925
ENST00000264414	2691	32	0.991932	GGACT	0.96875	ENSG00000036257
ENST00000409096	2408	33	0.99081	GGACT	0.969697	ENSG00000036257
ENST00000409096	2426	32	0.986823	GGACT	0.90625	ENSG00000036257
ENST00000409777	2871	32	0.990635	GGACT	0.96875	ENSG00000036257
ENST00000409777	2889	32	0.987285	GGACT	0.90625	ENSG00000036257
ENST00000344951	2527	36	0.991621	GGACT	0.972222	ENSG00000036257
ENST00000344951	2545	33	0.986744	GGACT	0.909091	ENSG00000036257
ENST00000305123	4388	25	0.980735	AGACT	1	ENSG00000169047
ENST00000359523	1026	33	0.988926	GGACT	1	ENSG00000197965
ENST00000392121	569	20	0.988849	GGACT	0.95	ENSG00000197965
ENST00000236137	537	21	0.989222	GGACT	0.952381	ENSG00000117479
ENST00000646596	534	21	0.989465	GGACT	0.952381	ENSG00000117479
ENST00000344529	551	21	0.99655	GGACT	0.952381	ENSG00000135845
ENST00000367728	1725	21	0.99649	GGACT	0.952381	ENSG00000135845
ENST00000367627	1331	22	0.994908	GGACT	0.954545	ENSG00000186283
ENST00000392011	1261	22	0.987211	GGACT	0.954545	ENSG00000130147
ENST00000392011	1762	22	0.997616	GGACT	0.909091	ENSG00000130147
ENST00000392011	3171	30	0.995945	GGACT	0.933333	ENSG00000130147
ENST00000409212	1408	22	0.986565	GGACT	0.954545	ENSG00000130147
ENST00000409212	1909	22	0.997588	GGACT	0.909091	ENSG00000130147
ENST00000409212	3318	30	0.996139	GGACT	0.933333	ENSG00000130147
ENST00000344528	1221	23	0.986034	GGACT	0.956522	ENSG00000130147
ENST00000344528	1722	23	0.998081	GGACT	0.913043	ENSG00000130147
ENST00000344528	3131	31	0.99646	GGACT	0.935484	ENSG00000130147
ENST00000272930	720	36	0.979429	GGACT	0.916667	ENSG00000184182
ENST00000414443	683	35	0.978985	GGACT	0.914286	ENSG00000184182
ENST00000612130	718	34	0.975571	GGACT	0.911765	ENSG00000184182
ENST00000367311	1135	32	0.977484	AGACT	0.9375	ENSG00000174307
ENST00000367311	1288	37	0.990249	GGACT	0.918919	ENSG00000174307
ENST00000407315	282	61	0.991436	GGACT	0.934426	ENSG00000176946
ENST00000405546	1843	59	0.992434	GGACT	0.966102	ENSG00000168397
ENST00000402096	1460	39	0.993318	GGACT	0.974359	ENSG00000168397
ENST00000404914	1343	59	0.991804	GGACT	0.966102	ENSG00000168397
ENST00000323699	290	30	0.985715	GGACT	0.933333	ENSG00000143753
ENST00000366672	2350	26	0.997063	GGACA	0.923077	ENSG00000143641
ENST00000366610	1466	151	0.994143	GGACT	0.900662	ENSG00000168264
ENST00000366508	6395	21	0.990831	AGACT	0.904762	ENSG00000153207
ENST00000326225	6277	21	0.990275	AGACT	0.904762	ENSG00000153207
ENST00000648844	6531	21	0.989952	AGACT	0.904762	ENSG00000153207

## Sheet: HepG2_03
transcript_id	transcript_position	n_reads	probability_modified	kmer	mod_ratio	gene_id
ENST00000382758	691	25	0.983171	GGACT	0.96	ENSG00000150456
ENST00000382754	712	25	0.983184	GGACT	0.96	ENSG00000150456
ENST00000285667	1215	38	0.990905	AGACT	0.973684	ENSG00000155304
ENST00000493196	949	22	0.980531	GGACT	1	ENSG00000156253
ENST00000381962	589	65	0.994905	GGACT	0.984615	ENSG00000271303
ENST00000488788	786	64	0.994658	GGACT	0.984375	ENSG00000270299
ENST00000290200	1780	22	0.973798	GGACT	0.909091	ENSG00000243646
ENST00000239882	1469	22	0.99879	GGACT	1	ENSG00000120690
ENST00000261489	772	38	0.99647	AGACT	0.921053	ENSG00000102804
ENST00000458659	3598	25	0.997295	AGACT	0.96	ENSG00000102804
ENST00000611198	514	25	0.997346	AGACT	0.96	ENSG00000102804
ENST00000622051	509	25	0.997354	AGACT	0.96	ENSG00000102804
ENST00000217289	2402	22	0.98478	GGACT	0.954545	ENSG00000101311
ENST00000347364	2381	44	0.987607	GGACT	0.954545	ENSG00000125863
ENST00000651692	2460	44	0.987394	GGACT	0.954545	ENSG00000125863
ENST00000399054	2505	43	0.987352	GGACT	0.953488	ENSG00000125863
ENST00000378434	2000	31	0.990161	AGACT	0.967742	ENSG00000139679
ENST00000620633	1065	31	0.99013	AGACT	0.967742	ENSG00000139679
ENST00000345941	1518	31	0.990348	AGACT	0.967742	ENSG00000139679
ENST00000399002	2122	42	0.989148	GGACT	0.904762	ENSG00000172296
ENST00000261667	1920	24	0.97178	GGACT	0.916667	ENSG00000102753
ENST00000360214	2033	52	0.980994	GGACT	0.923077	ENSG00000157557
ENST00000360938	1641	52	0.980046	GGACT	0.923077	ENSG00000157557
ENST00000666778	1705	31	0.975905	GGACT	0.935484	ENSG00000157557
ENST00000653642	1619	52	0.981238	GGACT	0.923077	ENSG00000157557
ENST00000662305	1496	48	0.981892	GGACT	0.916667	ENSG00000157557
ENST00000377710	1376	52	0.998069	AGACT	0.903846	ENSG00000125871
ENST00000377709	1081	51	0.997885	AGACT	0.921569	ENSG00000125871
ENST00000377704	926	27	0.996468	AGACT	0.925926	ENSG00000125871
ENST00000377681	808	26	0.985779	GGACT	1	ENSG00000149474
ENST00000432901	787	51	0.982413	GGACT	0.921569	ENSG00000232838
ENST00000242839	4754	20	0.986323	GGACT	0.95	ENSG00000123191
ENST00000448424	4642	24	0.986974	GGACT	0.916667	ENSG00000123191
ENST00000448424	4660	24	0.985559	GGACT	1	ENSG00000123191
ENST00000344297	4177	25	0.985724	GGACT	0.92	ENSG00000123191
ENST00000344297	4195	25	0.986591	GGACT	1	ENSG00000123191
ENST00000248139	2393	20	0.997193	GGACT	0.95	ENSG00000197562
ENST00000539661	2281	20	0.997283	GGACT	0.95	ENSG00000197562
ENST00000535977	2389	20	0.997332	GGACT	0.95	ENSG00000197562
ENST00000538492	2241	20	0.997189	GGACT	0.95	ENSG00000197562
ENST00000377115	1632	71	0.986712	AGACT	0.901408	ENSG00000125798
ENST00000297440	2689	34	0.995195	AGACT	0.970588	ENSG00000164818
ENST00000344347	1012	46	0.974799	TGACT	0.913043	ENSG00000100219
ENST00000544604	1903	26	0.993654	AGACT	1	ENSG00000183579
ENST00000544604	2704	36	0.992198	GGACT	0.944444	ENSG00000183579
ENST00000544604	2728	40	0.994101	GGACT	0.925	ENSG00000183579
ENST00000402174	2302	22	0.979914	GGACT	0.909091	ENSG00000183579
ENST00000402174	2326	24	0.994754	GGACT	0.916667	ENSG00000183579
ENST00000406323	1432	24	0.992264	AGACT	1	ENSG00000183579
ENST00000406323	2233	34	0.991838	GGACT	0.941176	ENSG00000183579
ENST00000406323	2257	38	0.994673	GGACT	0.947368	ENSG00000183579
ENST00000377767	2970	31	0.984172	AGACT	0.903226	ENSG00000083520
ENST00000377780	2905	32	0.983975	AGACT	0.90625	ENSG00000083520
ENST00000545453	3234	20	0.988924	AGACT	0.95	ENSG00000083520
ENST00000297469	2567	34	0.993028	GGACT	1	ENSG00000164850
ENST00000397088	2407	34	0.992733	GGACT	1	ENSG00000164850
ENST00000397092	2760	31	0.993542	GGACT	1	ENSG00000164850
ENST00000378470	927	37	0.988254	AGACT	0.918919	ENSG00000065809
ENST00000181796	1399	37	0.988588	AGACT	0.918919	ENSG00000065809
ENST00000468747	832	21	0.995489	GGACC	0.904762	ENSG00000065809
ENST00000622567	1123	37	0.988056	AGACT	0.918919	ENSG00000065809
ENST00000561734	1522	28	0.994308	GGACT	0.928571	ENSG00000007376
ENST00000007264	1411	28	0.994312	GGACT	0.928571	ENSG00000007376
ENST00000565809	1298	31	0.994254	GGACT	0.935484	ENSG00000007376
ENST00000567114	1118	26	0.982579	GGACT	0.923077	ENSG00000007376
ENST00000567114	1238	25	0.995551	GGACT	0.92	ENSG00000007376
ENST00000325207	2125	55	0.972031	GGACT	0.909091	ENSG00000177963
ENST00000258711	1375	39	0.993456	AGACT	0.948718	ENSG00000136213
ENST00000618655	1380	39	0.993468	AGACT	0.948718	ENSG00000136213
ENST00000376062	351	103	0.982232	GGACT	0.902913	ENSG00000171552
ENST00000376055	458	102	0.984081	GGACT	0.901961	ENSG00000171552
ENST00000677194	157	102	0.982214	GGACT	0.901961	ENSG00000171552
ENST00000434194	225	102	0.982465	GGACT	0.901961	ENSG00000171552
ENST00000676942	197	102	0.982268	GGACT	0.901961	ENSG00000171552
ENST00000678563	328	102	0.982303	GGACT	0.901961	ENSG00000171552
ENST00000456404	346	102	0.981999	GGACT	0.901961	ENSG00000171552
ENST00000420488	228	102	0.982552	GGACT	0.901961	ENSG00000171552
ENST00000439267	210	102	0.982502	GGACT	0.901961	ENSG00000171552
ENST00000340513	3033	61	0.991216	GGACT	0.934426	ENSG00000088325
ENST00000300403	2906	139	0.991948	GGACT	0.928058	ENSG00000088325
ENST00000616640	1294	21	0.995609	GGACA	1	ENSG00000152464
ENST00000275364	1348	32	0.991515	AGACT	0.96875	ENSG00000146535
ENST00000407904	1353	26	0.990087	AGACT	0.961538	ENSG00000146535
ENST00000262077	3489	21	0.993097	GGACT	1	ENSG00000124789
ENST00000613258	3272	21	0.992751	GGACT	1	ENSG00000124789
ENST00000397583	1882	26	0.987908	GGACA	0.923077	ENSG00000099849
ENST00000646985	2940	22	0.974657	GGACT	0.909091	ENSG00000171456
ENST00000646985	6120	21	0.984797	GGACT	0.904762	ENSG00000171456
ENST00000396872	2276	24	0.99428	AGACT	0.916667	ENSG00000164638
ENST00000297195	2253	24	0.994333	AGACT	0.916667	ENSG00000164638
ENST00000406453	2148	24	0.994451	AGACT	0.916667	ENSG00000164638
ENST00000382745	2987	30	0.984865	GGACT	0.933333	ENSG00000103249
ENST00000262318	2945	30	0.984683	GGACT	0.933333	ENSG00000103249
ENST00000448525	2971	30	0.985079	GGACT	0.933333	ENSG00000103249
ENST00000297625	2951	36	0.979491	AGACT	0.916667	ENSG00000164976
ENST00000156825	1911	113	0.988787	GGACT	0.955752	ENSG00000071655
ENST00000434436	2071	97	0.987608	GGACT	0.948454	ENSG00000071655
ENST00000590550	2219	50	0.98394	GGACT	0.96	ENSG00000071655
ENST00000590550	2420	61	0.977432	GGACT	0.918033	ENSG00000071655
ENST00000591899	463	33	0.971003	TGACT	1	ENSG00000127540
ENST00000341060	1249	89	0.987458	GGACT	0.955056	ENSG00000111802
ENST00000378198	1064	90	0.987402	GGACT	0.944444	ENSG00000111802
ENST00000378119	1274	47	0.991359	GGACT	0.978723	ENSG00000112308
ENST00000376663	1606	30	0.993778	AGACT	0.933333	ENSG00000168283
ENST00000361871	746	170	0.988291	GGACT	0.917647	ENSG00000198736
ENST00000622125	837	171	0.988458	GGACT	0.918129	ENSG00000198736
ENST00000266269	1099	24	0.962425	GGACT	0.916667	ENSG00000100105
ENST00000266269	1288	23	0.989564	GGACT	0.956522	ENSG00000100105
ENST00000405309	985	23	0.962062	GGACT	0.913043	ENSG00000100105
ENST00000405309	1174	21	0.988535	GGACT	0.952381	ENSG00000100105
ENST00000351933	985	23	0.961793	GGACT	0.913043	ENSG00000100105
ENST00000351933	1174	21	0.987916	GGACT	0.952381	ENSG00000100105
ENST00000647897	436	136	0.989993	GGACT	0.919118	ENSG00000171135
ENST00000651779	486	21	0.982916	GGACT	0.904762	ENSG00000122644
ENST00000396663	617	21	0.986895	GGACT	0.952381	ENSG00000122644
ENST00000396663	833	23	0.983751	GGACT	0.913043	ENSG00000122644
ENST00000381869	4145	25	0.969665	AGACT	0.92	ENSG00000129422
ENST00000329957	1287	21	0.99062	GGACT	0.952381	ENSG00000182208
ENST00000613503	2144	21	0.986916	GGACT	1	ENSG00000005206
ENST00000610743	2198	20	0.984421	GGACT	1	ENSG00000005206
ENST00000325327	4500	91	0.986526	GGACT	0.912088	ENSG00000176619
ENST00000267328	926	20	0.994985	GGACT	1	ENSG00000139832
ENST00000078429	2754	22	0.978365	GGACT	0.909091	ENSG00000088256
ENST00000397492	1245	36	0.985572	GGACT	0.972222	ENSG00000128245
ENST00000248975	1117	117	0.986784	GGACT	0.931624	ENSG00000128245
ENST00000234091	1459	244	0.97628	GGACT	0.901639	ENSG00000115738
ENST00000396290	709	244	0.976728	GGACT	0.901639	ENSG00000115738
ENST00000264930	3866	28	0.991833	GGACT	0.928571	ENSG00000113504
ENST00000374114	1807	43	0.995609	AGACT	0.976744	ENSG00000244462
ENST00000359646	1710	41	0.996026	AGACT	1	ENSG00000244462
ENST00000374104	1775	41	0.996005	AGACT	1	ENSG00000244462
ENST00000333256	332	29	0.995943	GGACT	0.931034	ENSG00000184281
ENST00000451491	284	29	0.996114	GGACT	0.931034	ENSG00000184281
ENST00000382936	1053	26	0.975989	TGACT	0.923077	ENSG00000168936
ENST00000382936	1727	33	0.983284	GGACT	0.909091	ENSG00000168936
ENST00000303277	1088	25	0.976134	TGACT	0.92	ENSG00000168936
ENST00000269143	2874	119	0.998051	GGACT	0.966387	ENSG00000141385
ENST00000381525	1433	41	0.997337	GGACA	0.97561	ENSG00000169016
ENST00000381525	1447	48	0.987608	GGACT	0.9375	ENSG00000169016
ENST00000307236	1520	32	0.997678	GGACA	0.96875	ENSG00000169016
ENST00000307236	1534	38	0.985435	GGACT	0.921053	ENSG00000169016
ENST00000542100	1667	22	0.985959	GGACT	0.909091	ENSG00000169016
ENST00000546212	1394	41	0.997212	GGACA	0.97561	ENSG00000169016
ENST00000546212	1408	48	0.987696	GGACT	0.9375	ENSG00000169016
ENST00000355842	3618	43	0.996992	GGACT	0.976744	ENSG00000087274
ENST00000651918	3237	47	0.996726	GGACT	0.957447	ENSG00000087274
ENST00000398129	2648	46	0.996902	GGACT	0.956522	ENSG00000087274
ENST00000398125	2943	44	0.996861	GGACT	0.954545	ENSG00000087274
ENST00000264758	2909	44	0.996896	GGACT	0.954545	ENSG00000087274
ENST00000446856	2609	46	0.996952	GGACT	0.956522	ENSG00000087274
ENST00000403299	3415	31	0.997625	GGACT	0.935484	ENSG00000100065
ENST00000406271	2431	27	0.99868	GGACT	0.925926	ENSG00000100065
ENST00000251973	3413	31	0.997632	GGACT	0.935484	ENSG00000100065
ENST00000379198	2432	23	0.995706	GGACT	1	ENSG00000176022
ENST00000379198	2579	20	0.993559	GGACA	0.95	ENSG00000176022
ENST00000612630	3162	27	0.996905	GGACT	0.962963	ENSG00000276043
ENST00000620565	2822	27	0.996896	GGACT	0.962963	ENSG00000276043
ENST00000650932	2751	27	0.996881	GGACT	0.962963	ENSG00000276043
ENST00000624301	2754	27	0.996941	GGACT	0.962963	ENSG00000276043
ENST00000306077	1626	60	0.992366	GGACT	0.933333	ENSG00000170876
ENST00000306077	1851	56	0.997256	GGACC	0.910714	ENSG00000170876
ENST00000306077	2139	61	0.969049	AGACT	0.918033	ENSG00000170876
ENST00000293978	1259	21	0.992999	GGACT	1	ENSG00000162073
ENST00000572687	1202	23	0.962956	AGACT	0.913043	ENSG00000162073
ENST00000328796	492	21	0.987004	GGACT	0.952381	ENSG00000184697
ENST00000396925	865	21	0.98666	GGACT	0.952381	ENSG00000184697
ENST00000295156	823	133	0.984644	GGACT	0.954887	ENSG00000163032
ENST00000406397	1120	120	0.985103	GGACT	0.958333	ENSG00000163032
ENST00000343938	1518	43	0.992901	GGACT	0.930233	ENSG00000224051
ENST00000253693	2648	24	0.962365	GGACT	0.916667	ENSG00000131375
ENST00000244007	4287	42	0.995708	AAACT	0.904762	ENSG00000124181
ENST00000373271	4492	42	0.996044	AAACT	0.904762	ENSG00000124181
ENST00000276431	1526	63	0.989145	GGACT	0.952381	ENSG00000120889
ENST00000233242	9001	183	0.99343	GGACT	0.978142	ENSG00000084674
ENST00000338660	630	65	0.995477	GGACT	0.907692	ENSG00000179403
ENST00000476993	858	122	0.995042	GGACT	0.901639	ENSG00000179403
ENST00000298295	533	123	0.983997	GGACT	0.943089	ENSG00000165507
ENST00000644824	3233	32	0.982484	GGACT	0.96875	ENSG00000285162
ENST00000644824	4498	33	0.996687	GGACT	0.909091	ENSG00000285162
ENST00000222792	1690	32	0.98252	GGACT	0.96875	ENSG00000106069
ENST00000222792	2955	33	0.996506	GGACT	0.909091	ENSG00000106069
ENST00000422725	990	21	0.980743	AGACT	0.904762	ENSG00000228594
ENST00000422725	1942	21	0.982763	GGACT	0.904762	ENSG00000228594
ENST00000319004	2426	26	0.994058	GGACT	1	ENSG00000179409
ENST00000319004	2976	29	0.996312	GGACT	1	ENSG00000179409
ENST00000319004	3427	35	0.967998	GGACT	0.914286	ENSG00000179409
ENST00000576778	3613	26	0.994161	GGACT	1	ENSG00000179409
ENST00000576778	4163	29	0.996316	GGACT	1	ENSG00000179409
ENST00000576778	4614	35	0.968523	GGACT	0.914286	ENSG00000179409
ENST00000265070	982	105	0.99758	GGACA	0.92381	ENSG00000113384
ENST00000575801	1252	22	0.998013	AGACT	0.954545	ENSG00000167693
ENST00000336868	1613	29	0.99743	AGACT	0.931034	ENSG00000167693
ENST00000320848	1076	65	0.996534	AGACT	0.938462	ENSG00000178988
ENST00000398970	434	20	0.998141	GGACA	0.95	ENSG00000167193
ENST00000300574	443	20	0.99812	GGACA	0.95	ENSG00000167193
ENST00000310074	2642	21	0.971985	AGACT	0.952381	ENSG00000173011
ENST00000325301	1337	24	0.993835	GGACT	1	ENSG00000100335
ENST00000325301	1728	26	0.985618	GGACT	0.923077	ENSG00000100335
ENST00000407558	1390	29	0.993901	GGACA	1	ENSG00000122390
ENST00000360862	1257	30	0.99408	GGACA	1	ENSG00000122390
ENST00000414063	1354	29	0.993775	GGACA	1	ENSG00000122390
ENST00000575076	1266	29	0.993989	GGACA	1	ENSG00000122390
ENST00000243918	1418	59	0.990121	GGACT	0.915254	ENSG00000204070
ENST00000361627	2812	21	0.988966	AGACA	0.904762	ENSG00000198826
ENST00000216237	2261	26	0.996976	AGACT	0.961538	ENSG00000100395
ENST00000288774	1503	53	0.980369	GGACT	0.90566	ENSG00000157911
ENST00000447513	1443	53	0.980482	GGACT	0.90566	ENSG00000157911
ENST00000378466	2348	25	0.979462	GGACT	0.92	ENSG00000157881
ENST00000435556	2231	25	0.978523	GGACT	0.92	ENSG00000157881
ENST00000319074	712	250	0.99209	GGACT	0.952	ENSG00000179933
ENST00000554203	708	27	0.995197	GGACT	0.925926	ENSG00000179933
ENST00000378378	2613	23	0.987993	GGACT	0.913043	ENSG00000130762
ENST00000378344	1082	105	0.988607	GGACT	0.914286	ENSG00000158109
ENST00000344579	870	100	0.988721	GGACT	0.92	ENSG00000158109
ENST00000375976	2104	152	0.983271	AGACA	0.901316	ENSG00000204463
ENST00000211379	2239	152	0.982761	AGACA	0.901316	ENSG00000204463
ENST00000375964	2161	152	0.982694	AGACA	0.901316	ENSG00000204463
ENST00000676571	2380	95	0.982897	AGACA	0.915789	ENSG00000204463
ENST00000676615	2347	96	0.981654	AGACA	0.90625	ENSG00000204463
ENST00000362049	2234	151	0.983	AGACA	0.900662	ENSG00000204463
ENST00000199448	1209	39	0.998843	GGACA	1	ENSG00000086289
ENST00000372409	2466	42	0.991342	GGACT	0.904762	ENSG00000100982
ENST00000225519	1931	42	0.96074	GGACT	0.928571	ENSG00000197417
ENST00000225519	1958	39	0.982356	GGACT	0.974359	ENSG00000197417
ENST00000427587	1140	41	0.991748	GGACT	0.926829	ENSG00000118894
ENST00000458008	1031	42	0.990773	GGACT	0.928571	ENSG00000118894
ENST00000311275	2370	21	0.976864	GGACT	0.904762	ENSG00000101040
ENST00000360911	2137	21	0.976739	GGACT	0.904762	ENSG00000101040
ENST00000446994	2395	21	0.977235	GGACT	0.904762	ENSG00000101040
ENST00000355972	2466	21	0.977246	GGACT	0.904762	ENSG00000101040
ENST00000396281	2519	21	0.977145	GGACT	0.904762	ENSG00000101040
ENST00000536340	2197	21	0.97757	GGACT	0.904762	ENSG00000101040
ENST00000372023	2206	21	0.977284	GGACT	0.904762	ENSG00000101040
ENST00000263102	5394	23	0.981364	GGACT	0.956522	ENSG00000108091
ENST00000263102	5430	24	0.989823	GGACT	0.958333	ENSG00000108091
ENST00000319357	1441	32	0.994766	GGACC	0.90625	ENSG00000164543
ENST00000375651	2040	170	0.990572	GGACT	0.905882	ENSG00000204389
ENST00000375650	2039	160	0.99242	GGACT	0.91875	ENSG00000204388
ENST00000375650	2176	92	0.990645	GGACT	0.902174	ENSG00000204388
ENST00000381920	557	21	0.975307	GGACT	0.904762	ENSG00000067365
ENST00000343813	1264	69	0.983891	GGACT	0.942029	ENSG00000116237
ENST00000336156	1816	36	0.995256	GGACT	0.944444	ENSG00000100364
ENST00000251993	1785	36	0.995322	GGACT	0.944444	ENSG00000100364
ENST00000391627	1685	36	0.99533	GGACT	0.944444	ENSG00000100364
ENST00000506197	459	46	0.99521	AGACT	0.978261	ENSG00000250317
ENST00000514384	297	26	0.994869	AGACT	0.961538	ENSG00000250317
ENST00000614775	652	46	0.99506	AGACT	0.978261	ENSG00000250317
ENST00000307363	2040	87	0.965985	AGACT	0.954023	ENSG00000170266
ENST00000399402	2021	87	0.965357	AGACT	0.954023	ENSG00000170266
ENST00000307377	1647	45	0.970038	AGACT	0.955556	ENSG00000170266
ENST00000277746	1127	42	0.980914	GGACT	0.904762	ENSG00000148572
ENST00000435510	1123	42	0.980285	GGACT	0.904762	ENSG00000148572
ENST00000327827	1194	29	0.960669	AGACT	0.931034	ENSG00000182831
ENST00000674844	661	167	0.98767	GGACT	0.958084	ENSG00000169562
ENST00000674549	583	167	0.987981	GGACT	0.958084	ENSG00000169562
ENST00000374029	664	166	0.987991	GGACT	0.957831	ENSG00000169562
ENST00000675209	809	167	0.987831	GGACT	0.958084	ENSG00000169562
ENST00000647424	627	166	0.987824	GGACT	0.957831	ENSG00000169562
ENST00000675368	2597	167	0.987621	GGACT	0.958084	ENSG00000169562
ENST00000675609	754	167	0.98798	GGACT	0.958084	ENSG00000169562
ENST00000646835	899	167	0.988111	GGACT	0.958084	ENSG00000169562
ENST00000447581	763	167	0.987921	GGACT	0.958084	ENSG00000169562
ENST00000645009	792	167	0.987917	GGACT	0.958084	ENSG00000169562
ENST00000361726	660	167	0.988048	GGACT	0.958084	ENSG00000169562
ENST00000216264	2568	35	0.99356	GGACT	0.914286	ENSG00000100422
ENST00000487418	1526	64	0.99592	GGACT	0.96875	ENSG00000128928
ENST00000479013	1436	64	0.995877	GGACT	0.96875	ENSG00000128928
ENST00000651168	1836	64	0.995893	GGACT	0.96875	ENSG00000128928
ENST00000650656	1746	64	0.99593	GGACT	0.96875	ENSG00000128928
ENST00000461997	1544	23	0.977904	TGACT	0.913043	ENSG00000171792
ENST00000306243	1302	30	0.989987	GGACT	0.933333	ENSG00000169105
ENST00000559991	1125	30	0.98974	GGACT	0.933333	ENSG00000169105
ENST00000358005	1047	21	0.963406	TGACT	0.904762	ENSG00000128891
ENST00000416810	852	21	0.963811	TGACT	0.904762	ENSG00000128891
ENST00000355451	2216	23	0.995369	GGACT	0.956522	ENSG00000015676
ENST00000171111	1343	55	0.965588	GGACT	0.909091	ENSG00000079999
ENST00000393623	1427	55	0.96703	GGACT	0.909091	ENSG00000079999
ENST00000274311	1893	37	0.989224	GGACT	1	ENSG00000152684
ENST00000274311	2009	35	0.993597	GGACA	0.914286	ENSG00000152684
ENST00000371856	2291	167	0.989903	GGACT	0.958084	ENSG00000124214
ENST00000371828	2053	193	0.989886	GGACT	0.953368	ENSG00000124214
ENST00000340954	2158	130	0.989146	GGACT	0.969231	ENSG00000124214
ENST00000347458	1960	192	0.989327	GGACT	0.953125	ENSG00000124214
ENST00000360426	2035	192	0.989604	GGACT	0.953125	ENSG00000124214
ENST00000371792	1954	192	0.989426	GGACT	0.953125	ENSG00000124214
ENST00000371802	1978	192	0.989569	GGACT	0.953125	ENSG00000124214
ENST00000262160	1833	45	0.983059	GGACT	0.911111	ENSG00000175387
ENST00000402690	1876	45	0.983526	GGACT	0.911111	ENSG00000175387
ENST00000356825	1791	45	0.98281	GGACT	0.911111	ENSG00000175387
ENST00000389629	2258	22	0.969686	AGACT	0.909091	ENSG00000137815
ENST00000228918	1936	58	0.992872	GGACT	0.931034	ENSG00000111321
ENST00000456845	920	65	0.962275	GGACT	0.938462	ENSG00000169490
ENST00000397070	1253	58	0.959805	GGACT	0.913793	ENSG00000169490
ENST00000371602	4978	25	0.997165	GGACT	0.96	ENSG00000101126
ENST00000621696	4292	25	0.997033	GGACT	0.96	ENSG00000101126
ENST00000673732	4251	25	0.997225	GGACT	0.96	ENSG00000101126
ENST00000396029	4146	24	0.997378	GGACT	0.958333	ENSG00000101126
ENST00000396032	4017	23	0.997217	GGACT	0.956522	ENSG00000101126
ENST00000349014	3713	25	0.997057	GGACT	0.96	ENSG00000101126
ENST00000645081	3847	25	0.997145	GGACT	0.96	ENSG00000101126
ENST00000318006	4494	21	0.997124	GGACT	0.904762	ENSG00000166887
ENST00000571362	1355	51	0.956691	GGACT	0.901961	ENSG00000040633
ENST00000650112	586	24	0.981854	GGACT	0.916667	ENSG00000172936
ENST00000356208	1296	47	0.986965	GGACT	0.93617	ENSG00000132819
ENST00000356208	1348	50	0.989509	GGACT	0.96	ENSG00000132819
ENST00000252440	1292	81	0.98309	GGACT	0.901235	ENSG00000130159
ENST00000282388	1921	72	0.987412	GGACT	0.958333	ENSG00000152518
ENST00000261308	765	21	0.973752	GGACT	0.952381	ENSG00000113593
ENST00000535264	859	22	0.971831	GGACT	0.954545	ENSG00000113593
ENST00000538977	719	21	0.973151	GGACT	0.952381	ENSG00000113593
ENST00000290510	2401	35	0.996133	GGACT	0.971429	ENSG00000110811
ENST00000250448	881	26	0.990509	GGACC	0.923077	ENSG00000129514
ENST00000250448	1276	54	0.998225	AGACT	0.907407	ENSG00000129514
ENST00000250448	1704	67	0.967747	GGACT	0.910448	ENSG00000129514
ENST00000250448	1860	77	0.990523	AGACT	0.935065	ENSG00000129514
ENST00000376014	1301	25	0.978384	AGACT	0.96	ENSG00000171729
ENST00000376014	1621	21	0.99515	AGACT	0.952381	ENSG00000171729
ENST00000400796	1231	27	0.977477	AGACT	0.962963	ENSG00000171729
ENST00000400796	1551	24	0.996686	AGACT	0.958333	ENSG00000171729
ENST00000434578	1265	27	0.977129	AGACT	0.962963	ENSG00000171729
ENST00000434578	1585	24	0.996597	AGACT	0.958333	ENSG00000171729
ENST00000376008	1290	27	0.978068	AGACT	0.962963	ENSG00000171729
ENST00000376008	1610	24	0.996487	AGACT	0.958333	ENSG00000171729
ENST00000428417	1262	27	0.978175	AGACT	0.962963	ENSG00000171729
ENST00000428417	1582	24	0.996704	AGACT	0.958333	ENSG00000171729
ENST00000293760	1490	33	0.989046	GGACT	0.909091	ENSG00000161904
ENST00000614475	1479	33	0.98946	GGACT	0.909091	ENSG00000161904
ENST00000375799	1326	21	0.999065	GGACT	1	ENSG00000116786
ENST00000375793	1196	21	0.999083	GGACT	1	ENSG00000116786
ENST00000421103	1625	21	0.989611	GGACT	0.904762	ENSG00000169919
ENST00000329454	755	62	0.971862	AGACT	0.919355	ENSG00000183888
ENST00000292433	1331	37	0.994111	GGACT	0.945946	ENSG00000160888
ENST00000292433	1363	39	0.992941	GGACT	0.974359	ENSG00000160888
ENST00000588173	2158	42	0.993062	GGACT	0.928571	ENSG00000160888
ENST00000588173	2190	44	0.9939	GGACT	0.977273	ENSG00000160888
ENST00000372524	1273	23	0.998563	GGACT	0.956522	ENSG00000165655
ENST00000304842	347	25	0.963728	TGACT	0.92	ENSG00000169902
ENST00000649664	348	25	0.963423	TGACT	0.92	ENSG00000169902
ENST00000266542	1518	20	0.989162	GGACT	0.95	ENSG00000139178
ENST00000266542	2372	29	0.973538	GGACT	0.931034	ENSG00000139178
ENST00000305386	1509	68	0.994655	GGACT	0.955882	ENSG00000168282
ENST00000305386	1514	70	0.982069	GGACT	0.942857	ENSG00000168282
ENST00000375436	2690	48	0.992929	AGACT	0.9375	ENSG00000179051
ENST00000375153	1815	32	0.994525	GGACT	0.90625	ENSG00000040487
ENST00000229812	1864	20	0.997825	AAACT	0.95	ENSG00000112079
ENST00000229812	2304	25	0.977795	AGACT	0.92	ENSG00000112079
ENST00000435050	3356	112	0.988105	GGACT	0.928571	ENSG00000189143
ENST00000435050	3731	93	0.990669	GGACT	0.935484	ENSG00000189143
ENST00000431918	3302	111	0.987764	GGACT	0.927928	ENSG00000189143
ENST00000431918	3677	92	0.990866	GGACT	0.934783	ENSG00000189143
ENST00000340958	882	112	0.988319	GGACT	0.928571	ENSG00000189143
ENST00000340958	1257	93	0.990867	GGACT	0.935484	ENSG00000189143
ENST00000223642	5099	86	0.98892	GGACT	0.918605	ENSG00000106804
ENST00000370371	1910	47	0.993413	AGACT	0.93617	ENSG00000101191
ENST00000370368	1786	48	0.993695	AGACT	0.9375	ENSG00000101191
ENST00000354665	1791	48	0.993758	AGACT	0.9375	ENSG00000101191
ENST00000264198	1643	41	0.983229	AGACT	0.926829	ENSG00000090432
ENST00000321556	2073	34	0.991084	GGACT	0.941176	ENSG00000158828
ENST00000449606	1794	39	0.994351	GGACT	0.974359	ENSG00000103356
ENST00000560540	1320	20	0.990534	GGACT	1	ENSG00000138606
ENST00000560734	1026	28	0.993263	GGACT	0.928571	ENSG00000138606
ENST00000255390	1317	67	0.98588	GGACT	0.925373	ENSG00000133028
ENST00000577427	1221	64	0.985181	GGACT	0.921875	ENSG00000133028
ENST00000650792	3412	23	0.992344	GGACA	0.913043	ENSG00000011376
ENST00000650792	3902	38	0.981058	GGACT	0.921053	ENSG00000011376
ENST00000645846	3463	23	0.992205	GGACA	0.913043	ENSG00000011376
ENST00000645846	3953	38	0.981483	GGACT	0.921053	ENSG00000011376
ENST00000642274	3629	21	0.990379	GGACA	0.904762	ENSG00000011376
ENST00000642274	4119	24	0.984159	GGACT	0.916667	ENSG00000011376
ENST00000415385	1303	21	0.991834	AGACT	0.904762	ENSG00000065559
ENST00000415385	1567	25	0.983294	TGACT	0.92	ENSG00000065559
ENST00000353533	1227	21	0.991971	AGACT	0.904762	ENSG00000065559
ENST00000353533	1491	25	0.982132	TGACT	0.92	ENSG00000065559
ENST00000320270	1376	36	0.993951	GGACT	0.972222	ENSG00000179041
ENST00000395762	2781	31	0.963474	AGACT	0.903226	ENSG00000077238
ENST00000395762	3011	25	0.944575	AGACT	0.92	ENSG00000077238
ENST00000543915	2696	31	0.962952	AGACT	0.903226	ENSG00000077238
ENST00000543915	2926	25	0.944327	AGACT	0.92	ENSG00000077238
ENST00000170630	2538	31	0.961586	AGACT	0.903226	ENSG00000077238
ENST00000170630	2768	25	0.944439	AGACT	0.92	ENSG00000077238
ENST00000320756	704	26	0.984853	GGACA	0.923077	ENSG00000111196
ENST00000539554	584	20	0.99194	GGACA	0.95	ENSG00000111196
ENST00000265350	864	36	0.992803	GGACT	1	ENSG00000124641
ENST00000565698	4159	63	0.975951	AGACT	0.968254	ENSG00000169180
ENST00000304658	4438	80	0.975212	AGACT	0.95	ENSG00000169180
ENST00000372876	1066	39	0.99441	GGACT	0.948718	ENSG00000124659
ENST00000324460	2220	723	0.993442	GGACT	0.95574	ENSG00000044574
ENST00000680272	2131	723	0.99346	GGACT	0.95574	ENSG00000044574
ENST00000680032	2166	723	0.993382	GGACT	0.95574	ENSG00000044574
ENST00000340356	1128	23	0.992351	GGACT	0.956522	ENSG00000203883
ENST00000330838	5782	21	0.99727	TGACT	0.904762	ENSG00000132466
ENST00000418390	1694	34	0.988848	GGACT	0.970588	ENSG00000011007
ENST00000613537	1483	34	0.988554	GGACT	0.970588	ENSG00000011007
ENST00000609199	1377	29	0.985286	GGACT	0.965517	ENSG00000011007
ENST00000304661	483	28	0.992755	GGACA	0.928571	ENSG00000171155
ENST00000371313	596	21	0.996244	GGACA	0.952381	ENSG00000171155
ENST00000268712	7787	34	0.979603	GGACT	0.941176	ENSG00000141027
ENST00000395851	7279	31	0.981333	GGACT	0.967742	ENSG00000141027
ENST00000395857	7522	34	0.979182	GGACT	0.911765	ENSG00000141027
ENST00000380840	1130	23	0.983291	AGACA	0.913043	ENSG00000163743
ENST00000514213	3182	78	0.984224	GGACT	0.910256	ENSG00000138768
ENST00000264904	3194	78	0.983692	GGACT	0.910256	ENSG00000138768
ENST00000397942	1562	26	0.992043	GGACT	0.961538	ENSG00000170677
ENST00000582322	1567	24	0.991739	GGACT	0.958333	ENSG00000170677
ENST00000372064	1973	48	0.997115	GGACT	0.916667	ENSG00000112715
ENST00000372077	1898	48	0.997169	GGACT	0.916667	ENSG00000112715
ENST00000307630	1159	29	0.986892	GGACT	1	ENSG00000170027
ENST00000672073	1508	23	0.982768	GGACA	0.956522	ENSG00000134575
ENST00000672636	1508	24	0.979582	GGACA	0.916667	ENSG00000134575
ENST00000256997	1600	23	0.982703	GGACA	0.956522	ENSG00000134575
ENST00000374338	1368	23	0.990579	GGACT	0.956522	ENSG00000157978
ENST00000374338	1589	27	0.985554	AGACT	0.925926	ENSG00000157978
ENST00000409558	943	24	0.987952	AGACT	0.916667	ENSG00000143952
ENST00000272322	1335	24	0.987418	AGACT	0.916667	ENSG00000143952
ENST00000374303	1172	54	0.987251	GGACT	0.925926	ENSG00000117640
ENST00000234256	2143	42	0.994979	GGACT	0.97619	ENSG00000115902
ENST00000619360	1637	32	0.993505	GGACT	1	ENSG00000146232
ENST00000619360	1657	35	0.989777	AGACT	0.942857	ENSG00000146232
ENST00000275015	1874	32	0.99332	GGACT	1	ENSG00000146232
ENST00000275015	1894	35	0.989978	AGACT	0.942857	ENSG00000146232
ENST00000395474	642	21	0.996392	GGACT	0.904762	ENSG00000178252
ENST00000395474	1254	24	0.998886	GGACA	0.916667	ENSG00000178252
ENST00000395474	3653	60	0.987282	GGACT	0.916667	ENSG00000178252
ENST00000610967	500	21	0.996218	GGACT	0.904762	ENSG00000178252
ENST00000610967	1112	24	0.998764	GGACA	0.916667	ENSG00000178252
ENST00000610967	3511	60	0.987084	GGACT	0.916667	ENSG00000178252
ENST00000608424	313	21	0.996411	GGACT	0.904762	ENSG00000178252
ENST00000608424	925	24	0.99888	GGACA	0.916667	ENSG00000178252
ENST00000608424	3324	60	0.98724	GGACT	0.916667	ENSG00000178252
ENST00000615452	1209	28	0.987411	GGACT	0.928571	ENSG00000178252
ENST00000374168	2723	67	0.999509	AGACT	0.910448	ENSG00000117676
ENST00000374166	2673	67	0.999508	AGACT	0.910448	ENSG00000117676
ENST00000530003	2565	68	0.99948	AGACT	0.911765	ENSG00000117676
ENST00000374142	1383	23	0.983513	AGACT	0.913043	ENSG00000204160
ENST00000300456	2399	33	0.997017	TGACT	0.969697	ENSG00000167114
ENST00000442253	1572	55	0.994125	GGACT	0.927273	ENSG00000170915
ENST00000442253	1913	50	0.995346	GGACA	0.92	ENSG00000170915
ENST00000360726	1598	55	0.994129	GGACT	0.927273	ENSG00000170915
ENST00000360726	1939	50	0.995447	GGACA	0.92	ENSG00000170915
ENST00000388995	4990	20	0.988389	GGACT	0.95	ENSG00000188522
ENST00000265560	2994	20	0.980646	AGACT	0.95	ENSG00000114316
ENST00000246166	1843	41	0.998296	AGACT	1	ENSG00000257365
ENST00000429989	1238	31	0.958986	TGACT	0.935484	ENSG00000108219
ENST00000372164	1023	32	0.959281	TGACT	0.9375	ENSG00000108219
ENST00000372158	1275	32	0.958392	TGACT	0.9375	ENSG00000108219
ENST00000616406	986	31	0.957023	TGACT	0.935484	ENSG00000108219
ENST00000370888	1771	26	0.993767	GGACT	0.961538	ENSG00000137269
ENST00000515359	3002	28	0.998868	GGACA	0.928571	ENSG00000173402
ENST00000538711	3008	28	0.998789	GGACA	0.928571	ENSG00000173402
ENST00000539901	3091	23	0.998702	GGACA	0.956522	ENSG00000173402
ENST00000541308	3102	24	0.998525	GGACA	0.958333	ENSG00000173402
ENST00000545947	3255	25	0.998191	GGACA	0.96	ENSG00000173402
ENST00000308775	2816	28	0.998843	GGACA	0.928571	ENSG00000173402
ENST00000340573	931	38	0.968875	GGACT	0.921053	ENSG00000156587
ENST00000287156	583	38	0.969421	GGACT	0.921053	ENSG00000156587
ENST00000327111	3111	22	0.984757	AGACT	0.909091	ENSG00000175745
ENST00000327111	3266	31	0.995448	AGACT	0.935484	ENSG00000175745
ENST00000681650	1638	25	0.998078	AGACT	0.96	ENSG00000172409
ENST00000529430	1443	25	0.99799	AGACT	0.96	ENSG00000172409
ENST00000533682	1477	25	0.998089	AGACT	0.96	ENSG00000172409
ENST00000302731	1284	25	0.998042	AGACT	0.96	ENSG00000172409
ENST00000380412	1935	25	0.967288	AGACT	0.96	ENSG00000169957
ENST00000562803	1774	21	0.97267	AGACT	0.952381	ENSG00000169957
ENST00000371953	493	23	0.99968	GGACC	0.956522	ENSG00000171862
ENST00000262803	4427	39	0.992527	GGACT	0.948718	ENSG00000005007
ENST00000599848	4418	39	0.992377	GGACT	0.948718	ENSG00000005007
ENST00000318080	2174	34	0.995241	GGACT	0.941176	ENSG00000095321
ENST00000455396	1942	34	0.996033	GGACT	0.941176	ENSG00000095321
ENST00000681325	1947	31	0.994558	GGACT	0.935484	ENSG00000095321
ENST00000681627	2046	33	0.994931	GGACT	0.939394	ENSG00000095321
ENST00000680117	2056	32	0.995139	GGACT	0.9375	ENSG00000095321
ENST00000340811	3428	28	0.935574	GGACT	0.928571	ENSG00000057294
ENST00000517309	1946	64	0.983315	GGACT	0.921875	ENSG00000156471
ENST00000372447	1349	23	0.991475	GGACA	0.913043	ENSG00000136819
ENST00000371361	2524	21	0.961616	GGACT	0.904762	ENSG00000173145
ENST00000371361	2801	20	0.994589	GGACT	0.95	ENSG00000173145
ENST00000261893	1650	21	0.96137	AGACT	0.904762	ENSG00000103642
ENST00000297273	2627	23	0.995566	GGACT	0.956522	ENSG00000127995
ENST00000357710	1881	22	0.987704	GGACT	0.909091	ENSG00000080815
ENST00000324501	1584	20	0.983574	GGACC	0.95	ENSG00000080815
ENST00000324501	1833	22	0.987942	GGACT	0.909091	ENSG00000080815
ENST00000394164	1902	20	0.98301	GGACC	0.95	ENSG00000080815
ENST00000394164	2151	22	0.987868	GGACT	0.909091	ENSG00000080815
ENST00000406768	2918	20	0.982804	GGACC	0.95	ENSG00000080815
ENST00000406768	3167	22	0.988036	GGACT	0.909091	ENSG00000080815
ENST00000373477	1815	127	0.989634	GGACT	0.92126	ENSG00000134684
ENST00000675785	1690	127	0.989666	GGACT	0.929134	ENSG00000134684
ENST00000680353	2041	24	0.980747	GGACT	1	ENSG00000119977
ENST00000680144	2161	28	0.980961	GGACT	1	ENSG00000119977
ENST00000371217	2265	28	0.980806	GGACT	1	ENSG00000119977
ENST00000265993	2481	28	0.980531	GGACT	1	ENSG00000119977
ENST00000614499	2312	28	0.981037	GGACT	1	ENSG00000119977
ENST00000680709	2028	27	0.982544	GGACT	1	ENSG00000119977
ENST00000262384	2820	25	0.989177	AGACT	0.96	ENSG00000102921
ENST00000296490	1436	27	0.961105	AGACT	0.925926	ENSG00000164091
ENST00000335613	3470	26	0.994206	GGACT	0.923077	ENSG00000167992
ENST00000613271	2969	26	0.994166	GGACT	0.923077	ENSG00000167992
ENST00000482108	2761	90	0.985684	GGACT	0.933333	ENSG00000242265
ENST00000482108	3318	131	0.985125	GGACT	0.908397	ENSG00000242265
ENST00000617526	2538	90	0.985211	GGACT	0.933333	ENSG00000242265
ENST00000617526	3095	131	0.98448	GGACT	0.908397	ENSG00000242265
ENST00000615790	2540	90	0.985871	GGACT	0.933333	ENSG00000242265
ENST00000615790	3097	131	0.984383	GGACT	0.908397	ENSG00000242265
ENST00000612941	2538	90	0.985645	GGACT	0.933333	ENSG00000242265
ENST00000612941	3095	131	0.984247	GGACT	0.908397	ENSG00000242265
ENST00000291722	558	23	0.991643	GGACT	1	ENSG00000160325
ENST00000371897	1855	22	0.958388	GGACT	0.909091	ENSG00000160326
ENST00000370626	1144	57	0.993083	TGACT	0.947368	ENSG00000119986
ENST00000231004	1659	35	0.993234	GGACT	0.942857	ENSG00000113083
ENST00000369459	1239	22	0.967553	GGACT	0.909091	ENSG00000185515
ENST00000369462	1442	22	0.967974	GGACT	0.909091	ENSG00000185515
ENST00000358011	931	40	0.989318	GGACT	0.925	ENSG00000116922
ENST00000421367	1328	51	0.995505	GGACT	0.980392	ENSG00000107566
ENST00000373001	1696	24	0.991299	AGACT	1	ENSG00000116954
ENST00000256682	824	41	0.990285	AGACA	0.902439	ENSG00000134287
ENST00000369724	776	21	0.978159	TGACT	0.952381	ENSG00000013392
ENST00000418388	1267	23	0.962034	GGACT	1	ENSG00000238227
ENST00000561457	1236	23	0.962699	GGACT	1	ENSG00000238227
ENST00000531323	992	59	0.993338	GGACT	0.949153	ENSG00000204922
ENST00000377953	522	59	0.993233	GGACT	0.949153	ENSG00000204922
ENST00000276704	662	33	0.992455	AGACT	0.909091	ENSG00000189376
ENST00000299238	1611	21	0.995392	GGACT	0.904762	ENSG00000166189
ENST00000299238	2501	24	0.989744	GGACT	0.916667	ENSG00000166189
ENST00000394420	614	20	0.994369	GGACT	0.95	ENSG00000159579
ENST00000372759	1324	75	0.950717	AGACT	0.906667	ENSG00000084073
ENST00000340099	1501	61	0.987478	GGACT	0.95082	ENSG00000125170
ENST00000371589	2583	61	0.992364	GGACT	0.918033	ENSG00000177239
ENST00000343666	981	67	0.992612	GGACT	0.925373	ENSG00000187713
ENST00000343666	1333	73	0.958038	GGACT	0.958904	ENSG00000187713
ENST00000277540	1697	25	0.995656	GGACT	0.92	ENSG00000148399
ENST00000324170	608	28	0.982414	GGACT	0.928571	ENSG00000155329
ENST00000355372	601	29	0.983432	GGACT	0.931034	ENSG00000155329
ENST00000509437	619	28	0.981589	GGACT	0.928571	ENSG00000155329
ENST00000258439	2712	27	0.982274	GGACT	0.962963	ENSG00000135956
ENST00000432959	2686	20	0.982083	GGACT	0.95	ENSG00000135956
ENST00000406310	1516	45	0.993967	GGACT	0.955556	ENSG00000173153
ENST00000677967	1489	45	0.993845	GGACT	0.955556	ENSG00000173153
ENST00000000442	1492	45	0.993935	GGACT	0.955556	ENSG00000173153
ENST00000405666	1501	45	0.993845	GGACT	0.955556	ENSG00000173153
ENST00000431828	3843	27	0.971135	TGACT	0.925926	ENSG00000114982
ENST00000666923	3925	27	0.970384	TGACT	0.925926	ENSG00000114982
ENST00000617516	508	40	0.966217	GGACT	0.925	ENSG00000276023
ENST00000613659	604	40	0.966003	GGACT	0.925	ENSG00000276023
ENST00000614411	1238	40	0.965376	GGACT	0.925	ENSG00000276023
ENST00000264963	1097	55	0.994983	TGACT	0.927273	ENSG00000114988
ENST00000264963	1965	66	0.977488	GGACT	0.924242	ENSG00000114988
ENST00000377079	1130	36	0.995242	TGACT	0.944444	ENSG00000114988
ENST00000265340	1722	31	0.996465	GGACT	0.935484	ENSG00000069011
ENST00000633556	6762	23	0.963209	AGACT	0.956522	ENSG00000112297
ENST00000621654	1609	44	0.98617	GGACT	0.931818	ENSG00000273604
ENST00000320631	1855	57	0.996106	AGACT	0.982456	ENSG00000110047
ENST00000320631	2211	53	0.996636	GGACC	0.943396	ENSG00000110047
ENST00000621096	1823	57	0.996356	AGACT	0.982456	ENSG00000110047
ENST00000621096	2179	53	0.996475	GGACC	0.943396	ENSG00000110047
ENST00000359393	2109	57	0.996228	AGACT	0.982456	ENSG00000110047
ENST00000359393	2465	53	0.996408	GGACC	0.943396	ENSG00000110047
ENST00000314940	390	114	0.991869	GGACT	0.903509	ENSG00000177733
ENST00000314940	400	120	0.993662	GGACT	0.941667	ENSG00000177733
ENST00000314940	1160	161	0.995423	GGACC	0.925466	ENSG00000177733
ENST00000314940	1459	168	0.985802	GGACT	0.916667	ENSG00000177733
ENST00000645635	925	29	0.9897	TGACT	0.965517	ENSG00000285330
ENST00000394634	925	39	0.990385	TGACT	0.948718	ENSG00000205403
ENST00000394635	949	36	0.992596	TGACT	0.972222	ENSG00000205403
ENST00000531072	1070	146	0.989629	GGACT	0.986301	ENSG00000168061
ENST00000398846	1242	147	0.989609	GGACT	0.986395	ENSG00000168061
ENST00000652489	940	146	0.989087	GGACT	0.986301	ENSG00000168061
ENST00000674184	1045	26	0.983333	GGACT	1	ENSG00000168061
ENST00000328709	618	20	0.988935	AGACT	0.95	ENSG00000183513
ENST00000329548	1631	45	0.984563	TGACT	0.911111	ENSG00000182544
ENST00000533129	2501	27	0.992794	GGACA	0.925926	ENSG00000014216
ENST00000417689	556	21	0.952366	TGACT	0.904762	ENSG00000172831
ENST00000394817	1515	42	0.990383	GGACT	0.952381	ENSG00000120725
ENST00000265195	1551	43	0.989875	GGACT	0.953488	ENSG00000120725
ENST00000509534	1639	42	0.991324	GGACT	0.97619	ENSG00000120725
ENST00000292852	1594	23	0.993626	GGACT	0.913043	ENSG00000269190
ENST00000532741	964	27	0.980514	GGACT	0.925926	ENSG00000104529
ENST00000442189	784	27	0.980468	GGACT	0.925926	ENSG00000104529
ENST00000423316	924	27	0.980288	GGACT	0.925926	ENSG00000104529
ENST00000618139	927	27	0.980569	GGACT	0.925926	ENSG00000104529
ENST00000360639	2389	22	0.990318	GGACT	0.954545	ENSG00000167173
ENST00000360639	3660	36	0.996618	GGACT	0.916667	ENSG00000167173
ENST00000394987	2297	22	0.990432	GGACT	0.954545	ENSG00000167173
ENST00000394987	3568	36	0.996654	GGACT	0.916667	ENSG00000167173
ENST00000567617	2069	22	0.990301	GGACT	0.954545	ENSG00000167173
ENST00000567617	3392	36	0.99668	GGACT	0.916667	ENSG00000167173
ENST00000302517	1039	41	0.987501	GGACA	0.902439	ENSG00000171604
ENST00000302517	1919	57	0.99704	GGACA	0.912281	ENSG00000171604
ENST00000261994	570	20	0.990631	GGACT	0.95	ENSG00000140093
ENST00000554723	979	21	0.988278	GGACT	0.904762	ENSG00000140093
ENST00000393096	906	21	0.987693	GGACT	0.904762	ENSG00000140093
ENST00000577454	1405	41	0.997009	AGACT	0.95122	ENSG00000188895
ENST00000303596	1204	113	0.987769	GGACT	0.920354	ENSG00000168286
ENST00000380243	1530	20	0.982359	GGACT	0.95	ENSG00000205476
ENST00000356454	1538	40	0.974155	AGACT	0.925	ENSG00000198142
ENST00000263370	2656	22	0.980261	GGACT	0.909091	ENSG00000086544
ENST00000263331	2764	26	0.977042	AGACA	0.923077	ENSG00000125630
ENST00000409894	2454	23	0.978505	AGACA	0.913043	ENSG00000125630
ENST00000417433	2596	25	0.977436	AGACA	0.92	ENSG00000125630
ENST00000541869	2964	25	0.977266	AGACA	0.92	ENSG00000125630
ENST00000537335	2866	24	0.978923	AGACA	0.916667	ENSG00000125630
ENST00000306585	387	38	0.98262	GGACT	0.921053	ENSG00000286140
ENST00000519520	387	38	0.983454	GGACT	0.921053	ENSG00000286140
ENST00000448552	547	28	0.98936	GGACT	0.928571	ENSG00000168802
ENST00000306875	1039	32	0.986858	GGACT	0.96875	ENSG00000213380
ENST00000336034	1048	28	0.998159	GGACT	0.928571	ENSG00000160570
ENST00000596251	1071	28	0.998094	GGACT	0.928571	ENSG00000160570
ENST00000268802	1421	191	0.973782	GGACT	0.900524	ENSG00000141101
ENST00000225927	2001	68	0.998252	GGACT	0.970588	ENSG00000108784
ENST00000267984	1040	24	0.999008	GGACA	0.958333	ENSG00000140406
ENST00000304271	1750	65	0.993178	GGACT	0.907692	ENSG00000171067
ENST00000401466	469	63	0.983064	GGACT	0.920635	ENSG00000144120
ENST00000272521	486	62	0.984061	GGACT	0.951613	ENSG00000144120
ENST00000424086	861	71	0.986365	GGACT	0.957746	ENSG00000144120
ENST00000302243	1996	53	0.997377	GGACC	0.981132	ENSG00000168872
ENST00000301838	1313	47	0.989152	GGACA	0.978723	ENSG00000168040
ENST00000483209	1741	24	0.963882	AGACT	0.916667	ENSG00000121578
ENST00000359213	1642	24	0.963434	AGACT	0.916667	ENSG00000121578
ENST00000393765	1491	24	0.963579	AGACT	0.916667	ENSG00000121578
ENST00000299980	2959	31	0.959312	GGACT	0.903226	ENSG00000166747
ENST00000378799	1215	172	0.998337	AGACT	0.965116	ENSG00000182149
ENST00000378799	1371	175	0.99616	AGACT	0.92	ENSG00000182149
ENST00000378799	1523	131	0.995047	GGACA	0.916031	ENSG00000182149
ENST00000329908	1199	176	0.998416	AGACT	0.965909	ENSG00000182149
ENST00000329908	1355	179	0.996141	AGACT	0.921788	ENSG00000182149
ENST00000329908	1507	134	0.995326	GGACA	0.91791	ENSG00000182149
ENST00000378798	1100	176	0.998457	AGACT	0.965909	ENSG00000182149
ENST00000378798	1256	179	0.996267	AGACT	0.921788	ENSG00000182149
ENST00000378798	1408	134	0.995332	GGACA	0.91791	ENSG00000182149
ENST00000606369	797	54	0.996825	AGACT	0.962963	ENSG00000182149
ENST00000606369	953	63	0.99484	AGACT	0.952381	ENSG00000182149
ENST00000606369	1105	52	0.994409	GGACA	0.942308	ENSG00000182149
ENST00000535424	1296	174	0.998473	AGACT	0.965517	ENSG00000182149
ENST00000535424	1452	175	0.99604	AGACT	0.92	ENSG00000182149
ENST00000535424	1604	132	0.995582	GGACA	0.924242	ENSG00000182149
ENST00000393713	942	27	0.988946	AGACT	0.925926	ENSG00000137522
ENST00000361756	1092	23	0.992894	AGACT	0.956522	ENSG00000137522
ENST00000530137	1018	22	0.99311	AGACT	0.954545	ENSG00000137522
ENST00000371269	3162	673	0.99305	GGACA	0.915305	ENSG00000116133
ENST00000535035	3170	674	0.993332	GGACA	0.913947	ENSG00000116133
ENST00000371222	2250	26	0.98477	GGACT	0.923077	ENSG00000177606
ENST00000389146	2022	28	0.987307	GGACT	0.928571	ENSG00000135506
ENST00000422840	3999	69	0.999517	TGACT	0.942029	ENSG00000090863
ENST00000302177	945	73	0.988986	GGACT	0.917808	ENSG00000170608
ENST00000259241	990	33	0.995167	GGACT	0.969697	ENSG00000136720
ENST00000259241	1023	38	0.996494	GGACT	1	ENSG00000136720
ENST00000259241	1616	52	0.988893	AGACT	0.923077	ENSG00000136720
ENST00000339950	1175	29	0.998064	GGACA	1	ENSG00000162607
ENST00000371146	1082	28	0.998054	GGACA	1	ENSG00000162607
ENST00000535011	982	144	0.989211	AGACT	0.902778	ENSG00000128595
ENST00000542996	1997	176	0.988831	AGACT	0.903409	ENSG00000128595
ENST00000248248	1716	20	0.999427	GGACT	1	ENSG00000103111
ENST00000336314	4158	25	0.987834	GGACT	0.96	ENSG00000155506
ENST00000336314	4180	23	0.987711	GGACT	0.956522	ENSG00000155506
ENST00000434726	1291	76	0.990097	GGACA	0.907895	ENSG00000105281
ENST00000678938	3678	53	0.994827	GGACT	0.924528	ENSG00000136448
ENST00000592782	3869	53	0.995404	GGACT	0.924528	ENSG00000136448
ENST00000258960	3751	53	0.994955	GGACT	0.924528	ENSG00000136448
ENST00000449228	1043	25	0.998565	GGACT	0.92	ENSG00000105327
ENST00000449228	1089	23	0.991611	GGACT	0.913043	ENSG00000105327
ENST00000439096	1062	23	0.998843	GGACT	0.956522	ENSG00000105327
ENST00000439096	1108	21	0.991915	GGACT	0.904762	ENSG00000105327
ENST00000285873	5029	22	0.993602	GGACT	0.909091	ENSG00000082516
ENST00000219400	470	125	0.984016	AGACT	0.912	ENSG00000103121
ENST00000570195	623	53	0.98719	AGACT	0.943396	ENSG00000103121
ENST00000486645	518	92	0.985146	AGACT	0.923913	ENSG00000103121
ENST00000564249	693	36	0.990527	AGACT	0.916667	ENSG00000103121
ENST00000420343	510	22	0.982723	AGACA	0.909091	ENSG00000155868
ENST00000299575	2042	72	0.988299	AGACT	0.944444	ENSG00000166454
ENST00000299575	2563	71	0.993864	GGACT	0.929577	ENSG00000166454
ENST00000564241	1966	71	0.987653	AGACT	0.943662	ENSG00000166454
ENST00000564241	2487	70	0.994569	GGACT	0.942857	ENSG00000166454
ENST00000566488	2508	71	0.987892	AGACT	0.943662	ENSG00000166454
ENST00000566488	3029	70	0.994614	GGACT	0.942857	ENSG00000166454
ENST00000379095	1042	81	0.978571	GGACT	0.938272	ENSG00000182768
ENST00000342480	2135	78	0.991333	GGACT	0.910256	ENSG00000114631
ENST00000345358	651	218	0.991405	GGACT	0.926606	ENSG00000087088
ENST00000391871	546	170	0.991776	GGACT	0.929412	ENSG00000087088
ENST00000293288	1214	65	0.992882	GGACT	0.923077	ENSG00000087088
ENST00000420843	1802	32	0.995197	GGACA	0.9375	ENSG00000137486
ENST00000360025	1822	22	0.991474	GGACA	0.954545	ENSG00000137486
ENST00000311635	3183	90	0.978421	AGACT	0.944444	ENSG00000103264
ENST00000424142	1120	37	0.996818	GGACT	1	ENSG00000122783
ENST00000393114	876	36	0.997257	GGACT	1	ENSG00000122783
ENST00000430372	1005	37	0.997797	GGACT	1	ENSG00000122783
ENST00000620897	728	20	0.996567	GGACT	1	ENSG00000122783
ENST00000617987	1106	32	0.997418	GGACT	1	ENSG00000122783
ENST00000002165	619	183	0.988122	GGACT	0.918033	ENSG00000001036
ENST00000362042	2369	35	0.99799	GGACT	0.971429	ENSG00000082641
ENST00000585291	1978	35	0.997992	GGACT	0.971429	ENSG00000082641
ENST00000357480	2268	35	0.997988	GGACT	0.971429	ENSG00000082641
ENST00000361665	2324	35	0.997955	GGACT	0.971429	ENSG00000082641
ENST00000260045	1062	34	0.980359	AGACT	0.911765	ENSG00000137492
ENST00000260045	3032	35	0.994335	GGACA	0.914286	ENSG00000137492
ENST00000612930	1221	41	0.938429	AGACT	0.926829	ENSG00000182704
ENST00000333090	1149	41	0.938203	AGACT	0.926829	ENSG00000182704
ENST00000527881	2118	41	0.938408	AGACT	0.926829	ENSG00000182704
ENST00000511832	1567	132	0.972078	GGACT	0.924242	ENSG00000167085
ENST00000300408	1554	131	0.972022	GGACT	0.923664	ENSG00000167085
ENST00000446735	1344	124	0.97255	GGACT	0.919355	ENSG00000167085
ENST00000419140	1607	131	0.971293	GGACT	0.923664	ENSG00000167085
ENST00000617874	1625	130	0.972108	GGACT	0.923077	ENSG00000167085
ENST00000504124	1639	130	0.971635	GGACT	0.923077	ENSG00000167085
ENST00000614445	1648	131	0.971759	GGACT	0.923664	ENSG00000167085
ENST00000393792	1111	30	0.981602	GGACT	0.933333	ENSG00000168246
ENST00000239223	1385	34	0.97639	GGACT	0.941176	ENSG00000120129
ENST00000265087	1187	31	0.993975	GGACA	0.967742	ENSG00000113739
ENST00000519948	434	33	0.9875	AGACT	0.939394	ENSG00000253719
ENST00000519948	1005	31	0.98965	GGACT	0.903226	ENSG00000253719
ENST00000422090	1203	20	0.989869	GGACT	0.95	ENSG00000213024
ENST00000258955	2042	35	0.958327	GGACT	0.942857	ENSG00000136444
ENST00000258955	2271	31	0.984453	AGACT	0.903226	ENSG00000136444
ENST00000229758	335	36	0.990021	AGACT	0.916667	ENSG00000112029
ENST00000367241	496	35	0.991791	AGACT	0.942857	ENSG00000112029
ENST00000568662	878	23	0.99815	GGACA	0.913043	ENSG00000003249
ENST00000323249	1370	31	0.989695	GGACT	0.935484	ENSG00000131188
ENST00000502922	1272	31	0.989917	GGACT	0.935484	ENSG00000131188
ENST00000510492	1212	30	0.989381	GGACT	0.933333	ENSG00000131188
ENST00000313386	1458	27	0.985919	GGACT	0.962963	ENSG00000145916
ENST00000375458	2461	36	0.981932	AGACT	0.916667	ENSG00000082438
ENST00000409184	2447	34	0.983865	AGACT	0.941176	ENSG00000082438
ENST00000263174	1083	27	0.98219	GGACT	0.962963	ENSG00000099260
ENST00000605497	1003	22	0.987036	GGACT	0.954545	ENSG00000099260
ENST00000615664	760	27	0.98263	GGACT	0.962963	ENSG00000099260
ENST00000323078	567	44	0.990132	GGACT	0.954545	ENSG00000127399
ENST00000359623	645	47	0.991306	GGACT	0.957447	ENSG00000127399
ENST00000035307	3272	28	0.997626	GGACA	0.964286	ENSG00000033100
ENST00000333055	1322	65	0.987636	GGACT	0.923077	ENSG00000131446
ENST00000307826	902	63	0.98813	GGACT	0.936508	ENSG00000131446
ENST00000446023	1400	65	0.987935	GGACT	0.923077	ENSG00000131446
ENST00000393340	1302	65	0.987845	GGACT	0.923077	ENSG00000131446
ENST00000375281	1220	395	0.997303	GGACT	0.916456	ENSG00000204335
ENST00000310015	1364	22	0.991186	GGACT	0.954545	ENSG00000172845
ENST00000418194	1013	20	0.992752	GGACT	0.95	ENSG00000172845
ENST00000652005	863	20	0.992715	GGACT	0.95	ENSG00000172845
ENST00000085068	980	197	0.989052	AGACT	0.908629	ENSG00000063241
ENST00000226067	1449	90	0.997549	GGACA	0.944444	ENSG00000108924
ENST00000573945	903	69	0.997512	GGACA	0.927536	ENSG00000108924
ENST00000575345	969	82	0.997477	GGACA	0.939024	ENSG00000108924
ENST00000369626	966	48	0.983745	GGACT	0.9375	ENSG00000155380
ENST00000378026	1392	82	0.986124	GGACT	0.926829	ENSG00000136026
ENST00000378026	1841	104	0.997038	GGACA	0.961538	ENSG00000136026
ENST00000228347	3694	21	0.986695	AGACT	0.904762	ENSG00000013503
ENST00000228347	3754	20	0.990276	GGACT	0.95	ENSG00000013503
ENST00000539066	3631	21	0.986609	AGACT	0.904762	ENSG00000013503
ENST00000539066	3691	20	0.990543	GGACT	0.95	ENSG00000013503
ENST00000227665	814	95	0.962835	GGACT	0.915789	ENSG00000110243
ENST00000673688	890	48	0.961021	GGACT	0.916667	ENSG00000110243
ENST00000542499	868	95	0.961746	GGACT	0.915789	ENSG00000110243
ENST00000543872	2821	22	0.986822	AGACT	0.909091	ENSG00000167447
ENST00000300917	2574	22	0.987039	AGACT	0.909091	ENSG00000167447
ENST00000349139	3101	21	0.985032	GGACT	0.904762	ENSG00000065183
ENST00000305921	1747	20	0.994109	GGACC	0.95	ENSG00000170836
ENST00000241261	759	23	0.951173	GGACT	0.913043	ENSG00000121858
ENST00000361483	1299	23	0.99688	AGACT	0.913043	ENSG00000198324
ENST00000547838	918	23	0.996908	AGACT	0.913043	ENSG00000198324
ENST00000322522	1402	22	0.971049	GGACT	0.909091	ENSG00000151689
ENST00000496856	1413	27	0.992709	GGACA	0.962963	ENSG00000121864
ENST00000326361	1515	27	0.992653	GGACA	0.962963	ENSG00000121864
ENST00000484866	1152	21	0.992354	GGACA	0.952381	ENSG00000121864
ENST00000304141	1626	26	0.9964	GGACT	0.961538	ENSG00000168497
ENST00000349155	2974	28	0.992958	GGACT	0.928571	ENSG00000135111
ENST00000257566	2449	28	0.993466	GGACT	0.928571	ENSG00000135111
ENST00000678610	672	45	0.995144	GGACT	1	ENSG00000143384
ENST00000620947	872	39	0.994624	GGACT	1	ENSG00000143384
ENST00000369026	1203	60	0.994076	GGACT	0.983333	ENSG00000143384
ENST00000541640	1084	50	0.989379	GGACT	0.98	ENSG00000111725
ENST00000229328	1005	50	0.989458	GGACT	0.98	ENSG00000111725
ENST00000335793	543	25	0.999685	GGACT	0.96	ENSG00000179604
ENST00000335793	1409	36	0.995926	GGACC	0.916667	ENSG00000179604
ENST00000439510	1191	36	0.995829	GGACC	0.916667	ENSG00000179604
ENST00000652232	1268	59	0.975424	GGACT	0.915254	ENSG00000170412
ENST00000229340	975	32	0.993894	GGACT	0.9375	ENSG00000111737
ENST00000288532	1118	46	0.988986	GGACT	0.934783	ENSG00000110871
ENST00000322444	1690	21	0.968951	GGACC	1	ENSG00000180901
ENST00000257555	2380	53	0.995876	GGACT	0.924528	ENSG00000135100
ENST00000543427	1760	37	0.995507	GGACT	0.918919	ENSG00000135100
ENST00000541395	2270	46	0.996379	GGACT	0.934783	ENSG00000135100
ENST00000421852	898	37	0.992902	GGACT	1	ENSG00000163900
ENST00000392465	1299	31	0.997714	GGACA	0.903226	ENSG00000170633
ENST00000377071	4170	29	0.968804	AGACT	0.931034	ENSG00000089094
ENST00000254816	1825	76	0.994098	GGACA	0.907895	ENSG00000132481
ENST00000672018	2512	23	0.99569	AGACT	1	ENSG00000033030
ENST00000633063	2371	23	0.995693	AGACT	1	ENSG00000033030
ENST00000536306	2432	22	0.995716	AGACT	1	ENSG00000033030
ENST00000585429	283	21	0.987459	GGACT	0.904762	ENSG00000070495
ENST00000368445	2092	73	0.987927	GGACT	0.90411	ENSG00000160691
ENST00000448116	2101	73	0.988274	GGACT	0.90411	ENSG00000160691
ENST00000368449	1499	45	0.987069	GGACT	0.911111	ENSG00000160691
ENST00000368453	1682	73	0.988225	GGACT	0.90411	ENSG00000160691
ENST00000368450	1679	71	0.987543	GGACT	0.901408	ENSG00000160691
ENST00000310380	1146	24	0.992462	GGACT	1	ENSG00000173950
ENST00000368409	1157	20	0.993641	GGACT	0.95	ENSG00000243364
ENST00000327134	2115	36	0.992636	GGACT	1	ENSG00000180370
ENST00000269385	842	23	0.993934	GGACT	0.913043	ENSG00000141570
ENST00000269397	748	21	0.999467	GGACC	0.904762	ENSG00000141582
ENST00000649846	1872	22	0.985238	GGACT	0.909091	ENSG00000125459
ENST00000245564	1838	22	0.985536	GGACT	0.909091	ENSG00000125459
ENST00000368341	1677	22	0.988602	GGACT	0.954545	ENSG00000125459
ENST00000443358	1176	27	0.983532	GGACT	0.925926	ENSG00000177192
ENST00000542167	1663	20	0.985102	GGACT	0.95	ENSG00000177192
ENST00000376649	1516	31	0.987685	GGACT	0.935484	ENSG00000177192
ENST00000681052	546	916	0.999812	GGACT	0.930131	ENSG00000184009
ENST00000573283	532	917	0.999805	GGACT	0.930207	ENSG00000184009
ENST00000679480	537	919	0.999795	GGACT	0.924918	ENSG00000184009
ENST00000570382	670	919	0.999795	GGACT	0.926007	ENSG00000184009
ENST00000615544	513	917	0.999796	GGACT	0.928026	ENSG00000184009
ENST00000575842	887	919	0.999792	GGACT	0.92383	ENSG00000184009
ENST00000575087	651	918	0.999774	GGACT	0.923747	ENSG00000184009
ENST00000327787	1332	22	0.995587	GGACT	0.909091	ENSG00000185504
ENST00000327787	3069	30	0.955292	GGACT	0.933333	ENSG00000185504
ENST00000680226	2059	883	0.989694	GGACT	0.901472	ENSG00000185624
ENST00000681161	1917	923	0.989631	GGACT	0.905742	ENSG00000185624
ENST00000538936	1743	181	0.987731	GGACT	0.917127	ENSG00000185813
ENST00000538936	4885	27	0.9767	GGACT	0.925926	ENSG00000185813
ENST00000580098	1642	520	0.988949	GGACT	0.944231	ENSG00000141526
ENST00000582743	1565	537	0.989135	GGACT	0.94041	ENSG00000141526
ENST00000581287	3796	539	0.989275	GGACT	0.940631	ENSG00000141526
ENST00000617373	1602	537	0.989243	GGACT	0.94041	ENSG00000141526
ENST00000619321	1569	539	0.989006	GGACT	0.940631	ENSG00000141526
ENST00000342572	833	37	0.987734	GGACT	0.918919	ENSG00000178927
ENST00000368006	1196	20	0.979707	GGACT	0.95	ENSG00000158796
ENST00000458050	1155	20	0.980262	GGACT	0.95	ENSG00000158796
ENST00000545495	1184	20	0.97979	GGACT	0.95	ENSG00000158796
ENST00000535926	1267	102	0.980885	GGACT	0.921569	ENSG00000123989
ENST00000243776	1667	122	0.978638	GGACT	0.934426	ENSG00000123989
ENST00000264414	2691	79	0.981979	GGACT	0.936709	ENSG00000036257
ENST00000264414	2709	64	0.986496	GGACT	0.96875	ENSG00000036257
ENST00000409096	2408	71	0.983267	GGACT	0.957746	ENSG00000036257
ENST00000409096	2426	56	0.988408	GGACT	0.982143	ENSG00000036257
ENST00000409777	2871	71	0.983438	GGACT	0.957746	ENSG00000036257
ENST00000409777	2889	56	0.988591	GGACT	0.982143	ENSG00000036257
ENST00000617432	1145	22	0.975057	GGACT	0.954545	ENSG00000036257
ENST00000344951	2527	82	0.983054	GGACT	0.939024	ENSG00000036257
ENST00000344951	2545	69	0.985786	GGACT	0.971014	ENSG00000036257
ENST00000359523	1026	26	0.9929	GGACT	0.961538	ENSG00000197965
ENST00000344529	240	25	0.979813	GGACT	0.96	ENSG00000135845
ENST00000344529	551	36	0.992152	GGACT	0.916667	ENSG00000135845
ENST00000367728	1414	25	0.97896	GGACT	0.96	ENSG00000135845
ENST00000367728	1725	36	0.99179	GGACT	0.916667	ENSG00000135845
ENST00000367627	1355	46	0.992264	GGACT	0.956522	ENSG00000186283
ENST00000392011	2454	31	0.954301	GGACC	0.903226	ENSG00000130147
ENST00000392011	2782	37	0.990496	GGACT	0.918919	ENSG00000130147
ENST00000392011	3171	41	0.993354	GGACT	0.926829	ENSG00000130147
ENST00000409212	2601	31	0.953047	GGACC	0.903226	ENSG00000130147
ENST00000409212	2929	37	0.990999	GGACT	0.918919	ENSG00000130147
ENST00000409212	3318	41	0.993053	GGACT	0.926829	ENSG00000130147
ENST00000344528	2414	31	0.954345	GGACC	0.903226	ENSG00000130147
ENST00000344528	2742	37	0.991031	GGACT	0.918919	ENSG00000130147
ENST00000344528	3131	41	0.993195	GGACT	0.926829	ENSG00000130147
ENST00000258341	5243	29	0.998827	TGACT	0.965517	ENSG00000135862
ENST00000367311	1288	69	0.98575	GGACT	0.927536	ENSG00000174307
ENST00000405546	1843	84	0.984734	GGACT	0.928571	ENSG00000168397
ENST00000402096	1460	69	0.98134	GGACT	0.913043	ENSG00000168397
ENST00000404914	1343	83	0.983871	GGACT	0.927711	ENSG00000168397
ENST00000313552	975	28	0.996208	GGACT	0.928571	ENSG00000168395
ENST00000323699	290	29	0.989013	GGACT	1	ENSG00000143753
ENST00000366810	673	44	0.988362	GGACT	0.954545	ENSG00000185155
ENST00000488594	633	40	0.990981	GGACT	1	ENSG00000152904
ENST00000282841	693	46	0.990907	GGACT	1	ENSG00000152904
ENST00000391855	599	43	0.991165	GGACT	1	ENSG00000152904
ENST00000358966	545	44	0.991646	GGACT	1	ENSG00000152904
ENST00000645655	1607	26	0.973525	AGACA	0.923077	ENSG00000285053
ENST00000647186	1491	25	0.972062	AGACA	0.92	ENSG00000285053
ENST00000646624	1513	25	0.973262	AGACA	0.92	ENSG00000285053
ENST00000645205	1559	25	0.97179	AGACA	0.92	ENSG00000285053
ENST00000645351	993	26	0.974549	AGACA	0.923077	ENSG00000285053
ENST00000644604	1365	25	0.973435	AGACA	0.92	ENSG00000285053
ENST00000651186	903	25	0.976001	AGACA	0.92	ENSG00000284770
ENST00000406207	927	26	0.973884	AGACA	0.923077	ENSG00000284770
ENST00000645899	876	26	0.973695	AGACA	0.923077	ENSG00000284770
ENST00000642610	865	26	0.974147	AGACA	0.923077	ENSG00000284770
ENST00000644217	759	25	0.972603	AGACA	0.92	ENSG00000284770
ENST00000366554	1376	23	0.957032	GGACT	0.956522	ENSG00000054277
ENST00000366554	1741	25	0.988619	GGACT	1	ENSG00000054277

## Sheet: HepG2_04
transcript_id	transcript_position	n_reads	probability_modified	kmer	mod_ratio	gene_id
ENST00000382758	691	30	0.988053	GGACT	0.966667	ENSG00000150456
ENST00000382754	712	30	0.98796	GGACT	0.966667	ENSG00000150456
ENST00000285667	1215	67	0.995963	AGACT	0.925373	ENSG00000155304
ENST00000248484	1795	37	0.993818	GGACT	1	ENSG00000127863
ENST00000403372	1623	37	0.993906	GGACT	1	ENSG00000127863
ENST00000382263	1508	37	0.993938	GGACT	1	ENSG00000127863
ENST00000400199	4038	21	0.97936	GGACT	0.904762	ENSG00000180530
ENST00000400202	4147	21	0.978782	GGACT	0.904762	ENSG00000180530
ENST00000318948	4227	21	0.978553	GGACT	0.904762	ENSG00000180530
ENST00000217233	1165	336	0.985632	GGACT	0.907738	ENSG00000101255
ENST00000380752	2647	20	0.999093	GGACT	1	ENSG00000139514
ENST00000537045	2241	23	0.991217	GGACC	0.956522	ENSG00000070413
ENST00000537045	2594	30	0.989947	GGACT	0.966667	ENSG00000070413
ENST00000545799	2364	23	0.991325	GGACC	0.956522	ENSG00000070413
ENST00000545799	2717	30	0.989793	GGACT	0.966667	ENSG00000070413
ENST00000263196	2322	23	0.991177	GGACC	0.956522	ENSG00000070413
ENST00000263196	2675	30	0.989982	GGACT	0.966667	ENSG00000070413
ENST00000381962	589	137	0.993434	GGACT	0.970803	ENSG00000271303
ENST00000488788	786	135	0.993599	GGACT	0.97037	ENSG00000270299
ENST00000315596	4609	20	0.983213	GGACT	0.95	ENSG00000083642
ENST00000290200	1780	40	0.99311	GGACT	0.975	ENSG00000243646
ENST00000623402	3027	31	0.981961	GGACT	0.903226	ENSG00000244486
ENST00000356577	2669	20	0.983809	GGACT	0.95	ENSG00000159140
ENST00000379751	2044	68	0.99667	GGACA	0.970588	ENSG00000125817
ENST00000416600	1742	35	0.979192	GGACT	0.914286	ENSG00000088888
ENST00000428216	1882	33	0.975853	GGACT	0.909091	ENSG00000088888
ENST00000382303	4485	40	0.997582	GGACA	0.95	ENSG00000107104
ENST00000382297	3976	40	0.997565	GGACA	0.95	ENSG00000107104
ENST00000674102	4254	40	0.997619	GGACA	0.95	ENSG00000107104
ENST00000619269	4591	40	0.997712	GGACA	0.95	ENSG00000107104
ENST00000382293	4155	40	0.99762	GGACA	0.95	ENSG00000107104
ENST00000215742	1148	25	0.999968	GGACT	0.96	ENSG00000184436
ENST00000399133	1052	25	0.999963	GGACT	0.96	ENSG00000184436
ENST00000261489	772	47	0.991375	AGACT	0.93617	ENSG00000102804
ENST00000458659	3598	44	0.989192	AGACT	0.931818	ENSG00000102804
ENST00000611198	514	39	0.99078	AGACT	0.948718	ENSG00000102804
ENST00000622051	509	39	0.990844	AGACT	0.948718	ENSG00000102804
ENST00000217289	2402	31	0.985949	GGACT	0.967742	ENSG00000101311
ENST00000482533	1339	30	0.992551	GGACT	0.966667	ENSG00000159200
ENST00000481448	1469	29	0.994526	GGACT	0.965517	ENSG00000159200
ENST00000381132	1061	30	0.99277	GGACT	0.966667	ENSG00000159200
ENST00000487990	1173	30	0.992455	GGACT	0.966667	ENSG00000159200
ENST00000399272	817	30	0.992536	GGACT	0.966667	ENSG00000159200
ENST00000313806	1114	31	0.992197	GGACT	0.967742	ENSG00000159200
ENST00000443408	929	30	0.992796	GGACT	0.966667	ENSG00000159200
ENST00000381135	1140	31	0.993917	GGACT	0.967742	ENSG00000159200
ENST00000620920	871	31	0.993822	GGACT	0.967742	ENSG00000159200
ENST00000305877	1443	20	0.996148	GGACT	0.95	ENSG00000186716
ENST00000347364	2381	52	0.990542	GGACT	0.942308	ENSG00000125863
ENST00000651692	2460	52	0.990496	GGACT	0.942308	ENSG00000125863
ENST00000399054	2505	52	0.990447	GGACT	0.942308	ENSG00000125863
ENST00000378434	1324	26	0.983125	GGACT	0.923077	ENSG00000139679
ENST00000378434	1395	33	0.956595	AGACT	0.939394	ENSG00000139679
ENST00000378434	2000	37	0.994604	AGACT	0.972973	ENSG00000139679
ENST00000620633	389	26	0.983391	GGACT	0.923077	ENSG00000139679
ENST00000620633	460	33	0.956729	AGACT	0.939394	ENSG00000139679
ENST00000620633	1065	38	0.99452	AGACT	0.973684	ENSG00000139679
ENST00000345941	842	26	0.982788	GGACT	0.923077	ENSG00000139679
ENST00000345941	913	33	0.956147	AGACT	0.939394	ENSG00000139679
ENST00000345941	1518	38	0.994645	AGACT	0.973684	ENSG00000139679
ENST00000399002	1983	23	0.960982	AGACT	0.913043	ENSG00000172296
ENST00000399002	2122	21	0.987634	GGACT	0.952381	ENSG00000172296
ENST00000318753	1125	20	0.995444	GGACT	1	ENSG00000178026
ENST00000379942	4167	36	0.991807	GGACT	0.916667	ENSG00000044446
ENST00000360214	2033	116	0.992922	GGACT	0.922414	ENSG00000157557
ENST00000360938	1641	116	0.992801	GGACT	0.922414	ENSG00000157557
ENST00000666778	1705	43	0.992542	GGACT	0.930233	ENSG00000157557
ENST00000653642	1619	116	0.993052	GGACT	0.922414	ENSG00000157557
ENST00000662305	1496	98	0.993485	GGACT	0.928571	ENSG00000157557
ENST00000377710	1376	80	0.996447	AGACT	0.9125	ENSG00000125871
ENST00000377709	1081	73	0.994644	AGACT	0.90411	ENSG00000125871
ENST00000377704	926	37	0.995058	AGACT	0.918919	ENSG00000125871
ENST00000432901	787	98	0.975125	GGACT	0.908163	ENSG00000232838
ENST00000396026	2241	22	0.989048	GGACT	0.909091	ENSG00000125846
ENST00000401790	2166	23	0.989369	GGACT	0.913043	ENSG00000125846
ENST00000535822	1865	24	0.990205	GGACT	0.916667	ENSG00000125846
ENST00000538547	1769	24	0.990206	GGACT	0.916667	ENSG00000125846
ENST00000622607	2184	24	0.990469	GGACT	0.916667	ENSG00000125846
ENST00000377671	2223	23	0.989219	GGACT	0.913043	ENSG00000125846
ENST00000628216	1845	24	0.990247	GGACT	0.916667	ENSG00000125846
ENST00000630056	1523	24	0.989962	GGACT	0.916667	ENSG00000125846
ENST00000316358	1764	24	0.990119	GGACT	0.916667	ENSG00000125846
ENST00000242839	4615	24	0.993329	GGACT	0.916667	ENSG00000123191
ENST00000242839	4754	27	0.992277	GGACT	1	ENSG00000123191
ENST00000242839	4772	28	0.993396	GGACT	1	ENSG00000123191
ENST00000448424	4503	24	0.993441	GGACT	0.916667	ENSG00000123191
ENST00000448424	4642	27	0.992533	GGACT	1	ENSG00000123191
ENST00000448424	4660	28	0.993383	GGACT	1	ENSG00000123191
ENST00000344297	4038	24	0.993348	GGACT	0.916667	ENSG00000123191
ENST00000344297	4177	27	0.992531	GGACT	1	ENSG00000123191
ENST00000344297	4195	28	0.993418	GGACT	1	ENSG00000123191
ENST00000431232	3289	66	0.98996	GGACT	0.954545	ENSG00000129925
ENST00000264819	1776	22	0.99049	GGACT	0.909091	ENSG00000105556
ENST00000609104	2378	27	0.995135	GGACT	0.962963	ENSG00000148429
ENST00000609104	2651	31	0.999232	GGACC	0.935484	ENSG00000148429
ENST00000379237	2111	27	0.995281	GGACT	0.962963	ENSG00000148429
ENST00000379237	2384	31	0.999247	GGACC	0.935484	ENSG00000148429
ENST00000277575	2077	27	0.995345	GGACT	0.962963	ENSG00000148429
ENST00000277575	2350	31	0.999236	GGACC	0.935484	ENSG00000148429
ENST00000418664	5256	42	0.983877	GGACT	0.904762	ENSG00000096696
ENST00000297440	2689	81	0.995491	AGACT	0.901235	ENSG00000164818
ENST00000565677	1421	160	0.992082	GGACT	0.9125	ENSG00000103266
ENST00000565677	1428	162	0.983289	GGACT	0.925926	ENSG00000103266
ENST00000219548	1146	160	0.991662	GGACT	0.9125	ENSG00000103266
ENST00000219548	1153	162	0.982935	GGACT	0.925926	ENSG00000103266
ENST00000544604	1891	61	0.954599	TGACT	0.918033	ENSG00000183579
ENST00000544604	2704	73	0.994453	GGACT	0.945205	ENSG00000183579
ENST00000544604	2728	80	0.994869	GGACT	0.95	ENSG00000183579
ENST00000402174	1501	42	0.989343	AGACT	0.904762	ENSG00000183579
ENST00000402174	2097	47	0.99863	GGACA	0.914894	ENSG00000183579
ENST00000402174	2302	45	0.995856	GGACT	0.977778	ENSG00000183579
ENST00000402174	2326	51	0.996039	GGACT	0.941176	ENSG00000183579
ENST00000406323	1420	56	0.943778	TGACT	0.910714	ENSG00000183579
ENST00000406323	1432	55	0.990086	AGACT	0.909091	ENSG00000183579
ENST00000406323	2233	68	0.994204	GGACT	0.941176	ENSG00000183579
ENST00000406323	2257	75	0.995316	GGACT	0.946667	ENSG00000183579
ENST00000377767	2970	38	0.991882	AGACT	0.921053	ENSG00000083520
ENST00000377780	2905	38	0.99166	AGACT	0.921053	ENSG00000083520
ENST00000395808	2760	78	0.990945	GGACT	0.910256	ENSG00000175221
ENST00000312090	2792	78	0.991152	GGACT	0.910256	ENSG00000175221
ENST00000297469	2567	42	0.990538	GGACT	0.928571	ENSG00000164850
ENST00000397088	2407	43	0.991504	GGACT	0.930233	ENSG00000164850
ENST00000397092	2760	42	0.991297	GGACT	0.928571	ENSG00000164850
ENST00000378470	913	59	0.997497	GGACC	0.949153	ENSG00000065809
ENST00000378470	927	71	0.99076	AGACT	0.957746	ENSG00000065809
ENST00000181796	1385	59	0.997354	GGACC	0.949153	ENSG00000065809
ENST00000181796	1399	71	0.990771	AGACT	0.957746	ENSG00000065809
ENST00000468747	832	44	0.997298	GGACC	0.931818	ENSG00000065809
ENST00000468747	846	57	0.99151	AGACT	0.964912	ENSG00000065809
ENST00000378467	927	20	0.998699	GGACC	0.95	ENSG00000065809
ENST00000378467	941	28	0.995135	AGACT	1	ENSG00000065809
ENST00000622567	1109	59	0.997324	GGACC	0.949153	ENSG00000065809
ENST00000622567	1123	71	0.990792	AGACT	0.957746	ENSG00000065809
ENST00000561734	1117	32	0.999558	AGACT	1	ENSG00000007376
ENST00000561734	1225	30	0.993671	GGACT	1	ENSG00000007376
ENST00000561734	1402	35	0.984173	GGACT	0.914286	ENSG00000007376
ENST00000561734	1522	40	0.998179	GGACT	0.95	ENSG00000007376
ENST00000007264	1006	31	0.999518	AGACT	1	ENSG00000007376
ENST00000007264	1114	29	0.993894	GGACT	1	ENSG00000007376
ENST00000007264	1291	35	0.984351	GGACT	0.914286	ENSG00000007376
ENST00000007264	1411	40	0.998133	GGACT	0.95	ENSG00000007376
ENST00000565809	893	32	0.999545	AGACT	1	ENSG00000007376
ENST00000565809	1001	30	0.993675	GGACT	1	ENSG00000007376
ENST00000565809	1178	35	0.984143	GGACT	0.914286	ENSG00000007376
ENST00000565809	1298	40	0.998196	GGACT	0.95	ENSG00000007376
ENST00000567114	833	29	0.999665	AGACT	1	ENSG00000007376
ENST00000567114	941	27	0.99119	GGACT	1	ENSG00000007376
ENST00000567114	1118	32	0.983156	GGACT	0.90625	ENSG00000007376
ENST00000567114	1238	37	0.998229	GGACT	0.945946	ENSG00000007376
ENST00000585809	1403	225	0.990619	GGACT	0.906667	ENSG00000065268
ENST00000587001	1347	211	0.991473	GGACT	0.914692	ENSG00000065268
ENST00000324079	345	23	0.995704	GGACA	0.913043	ENSG00000180190
ENST00000379446	392	83	0.990234	GGACT	0.939759	ENSG00000111859
ENST00000504387	601	63	0.991168	GGACT	0.920635	ENSG00000111859
ENST00000382762	812	50	0.990861	GGACT	0.92	ENSG00000177951
ENST00000382762	1082	52	0.996895	GGACT	0.980769	ENSG00000177951
ENST00000258711	1375	35	0.996241	AGACT	0.971429	ENSG00000136213
ENST00000618655	1380	35	0.996301	AGACT	0.971429	ENSG00000136213
ENST00000636183	2285	23	0.995023	AGACT	0.913043	ENSG00000102805
ENST00000636780	944	23	0.994797	AGACT	0.913043	ENSG00000102805
ENST00000377453	864	23	0.994826	AGACT	0.913043	ENSG00000102805
ENST00000616833	920	23	0.994966	AGACT	0.913043	ENSG00000102805
ENST00000355619	1428	27	0.975177	GGACT	0.962963	ENSG00000005812
ENST00000376062	351	169	0.986927	GGACT	0.923077	ENSG00000171552
ENST00000376055	458	173	0.98513	GGACT	0.919075	ENSG00000171552
ENST00000307677	353	183	0.985547	GGACT	0.923497	ENSG00000171552
ENST00000677194	157	168	0.986179	GGACT	0.922619	ENSG00000171552
ENST00000434194	225	168	0.985721	GGACT	0.922619	ENSG00000171552
ENST00000676582	996	191	0.985669	GGACT	0.921466	ENSG00000171552
ENST00000676942	197	168	0.985954	GGACT	0.922619	ENSG00000171552
ENST00000678563	328	168	0.986113	GGACT	0.922619	ENSG00000171552
ENST00000456404	346	168	0.986194	GGACT	0.922619	ENSG00000171552
ENST00000420488	228	168	0.986182	GGACT	0.922619	ENSG00000171552
ENST00000439267	210	168	0.986583	GGACT	0.922619	ENSG00000171552
ENST00000340513	3033	93	0.994763	GGACT	0.903226	ENSG00000088325
ENST00000300403	2906	169	0.99547	GGACT	0.923077	ENSG00000088325
ENST00000378197	1238	25	0.994492	GGACA	0.92	ENSG00000152464
ENST00000616640	1294	31	0.992708	GGACA	0.903226	ENSG00000152464
ENST00000326873	938	28	0.994408	GGACT	1	ENSG00000118046
ENST00000586243	762	28	0.994582	GGACT	1	ENSG00000118046
ENST00000275364	1348	50	0.988519	AGACT	0.94	ENSG00000146535
ENST00000407904	1353	40	0.989629	AGACT	0.925	ENSG00000146535
ENST00000262077	3489	33	0.991933	GGACT	0.939394	ENSG00000124789
ENST00000613258	3272	33	0.991735	GGACT	0.939394	ENSG00000124789
ENST00000537253	3491	27	0.988519	GGACT	0.925926	ENSG00000124789
ENST00000375687	2269	22	0.993061	GGACT	0.909091	ENSG00000171456
ENST00000375687	2658	29	0.998232	GGACT	1	ENSG00000171456
ENST00000375687	3325	31	0.991396	GGACT	0.935484	ENSG00000171456
ENST00000375687	6505	27	0.989161	GGACT	0.925926	ENSG00000171456
ENST00000646985	1425	22	0.999046	AGACT	0.954545	ENSG00000171456
ENST00000646985	1884	25	0.993185	GGACT	0.92	ENSG00000171456
ENST00000646985	2273	32	0.997581	GGACT	1	ENSG00000171456
ENST00000646985	2940	34	0.991436	GGACT	0.941176	ENSG00000171456
ENST00000306058	1809	22	0.993101	GGACT	0.909091	ENSG00000171456
ENST00000306058	2198	29	0.998107	GGACT	1	ENSG00000171456
ENST00000306058	2865	31	0.991463	GGACT	0.935484	ENSG00000171456
ENST00000620121	2408	21	0.998402	GGACT	1	ENSG00000171456
ENST00000620121	3075	20	0.992248	GGACT	0.95	ENSG00000171456
ENST00000613218	2256	22	0.992963	GGACT	0.909091	ENSG00000171456
ENST00000613218	2645	29	0.998104	GGACT	1	ENSG00000171456
ENST00000613218	3312	31	0.991666	GGACT	0.935484	ENSG00000171456
ENST00000396872	1899	20	0.97675	GGACT	0.95	ENSG00000164638
ENST00000396872	2276	22	0.995919	AGACT	1	ENSG00000164638
ENST00000297195	1876	20	0.976725	GGACT	0.95	ENSG00000164638
ENST00000297195	2253	22	0.996895	AGACT	1	ENSG00000164638
ENST00000406453	1771	20	0.976377	GGACT	0.95	ENSG00000164638
ENST00000406453	2148	22	0.9961	AGACT	1	ENSG00000164638
ENST00000399537	4232	20	0.99805	AGACT	0.95	ENSG00000182095
ENST00000399537	5707	43	0.998149	GGACT	0.930233	ENSG00000182095
ENST00000430969	4232	20	0.998124	AGACT	0.95	ENSG00000182095
ENST00000430969	5707	43	0.998362	GGACT	0.930233	ENSG00000182095
ENST00000256495	957	45	0.990403	GGACT	0.977778	ENSG00000134107
ENST00000256495	1421	56	0.973846	AGACT	0.946429	ENSG00000134107
ENST00000439838	1257	54	0.992331	GGACC	0.925926	ENSG00000249590
ENST00000297625	2951	54	0.98049	AGACT	0.907407	ENSG00000164976
ENST00000297613	846	52	0.968995	TGACT	0.903846	ENSG00000164967
ENST00000378959	635	42	0.964023	TGACT	0.904762	ENSG00000164967
ENST00000341795	1422	70	0.9976	GGACA	0.928571	ENSG00000125046
ENST00000317371	2379	61	0.99739	GGACA	0.934426	ENSG00000125046
ENST00000528712	1129	20	0.971091	GGACT	0.95	ENSG00000136574
ENST00000532059	557	23	0.983471	GGACC	0.956522	ENSG00000136574
ENST00000532059	1932	43	0.981483	GGACT	0.953488	ENSG00000136574
ENST00000532059	2431	50	0.967561	TGACT	0.92	ENSG00000136574
ENST00000335135	555	23	0.983792	GGACC	0.956522	ENSG00000136574
ENST00000335135	1927	43	0.981489	GGACT	0.953488	ENSG00000136574
ENST00000335135	2426	50	0.967334	TGACT	0.92	ENSG00000136574
ENST00000342704	2295	21	0.976281	AGACT	0.952381	ENSG00000078699
ENST00000492345	2748	21	0.975035	AGACT	0.952381	ENSG00000078699
ENST00000359606	2219	21	0.975502	AGACT	0.952381	ENSG00000078699
ENST00000346541	2687	21	0.975765	AGACT	0.952381	ENSG00000078699
ENST00000397800	2399	20	0.978028	AGACT	0.95	ENSG00000078699
ENST00000375238	1288	35	0.977054	GGACT	0.942857	ENSG00000125967
ENST00000402693	1729	29	0.991517	GGACT	0.965517	ENSG00000181588
ENST00000402693	1867	27	0.977716	GGACT	0.962963	ENSG00000181588
ENST00000156825	1408	112	0.990132	GGACT	0.955357	ENSG00000071655
ENST00000156825	1911	134	0.991527	GGACT	0.925373	ENSG00000071655
ENST00000434436	1568	93	0.986609	GGACT	0.935484	ENSG00000071655
ENST00000434436	2071	115	0.991563	GGACT	0.930435	ENSG00000071655
ENST00000434436	2272	128	0.984047	GGACT	0.914062	ENSG00000071655
ENST00000590550	1591	33	0.998784	AGACT	0.909091	ENSG00000071655
ENST00000590550	1716	38	0.982462	GGACT	0.947368	ENSG00000071655
ENST00000590550	2219	64	0.989671	GGACT	0.9375	ENSG00000071655
ENST00000341060	1249	89	0.989735	GGACT	0.932584	ENSG00000111802
ENST00000378198	1064	95	0.991461	GGACT	0.947368	ENSG00000111802
ENST00000404360	3722	22	0.993162	GGACT	1	ENSG00000164631
ENST00000405858	4323	22	0.992996	GGACT	1	ENSG00000164631
ENST00000378119	1274	80	0.992057	GGACT	0.9875	ENSG00000112308
ENST00000378119	1376	100	0.997389	GGACT	0.91	ENSG00000112308
ENST00000376663	1342	37	0.99214	GGACT	0.945946	ENSG00000168283
ENST00000376663	1606	38	0.997394	AGACT	1	ENSG00000168283
ENST00000427358	1511	71	0.965283	AGACT	0.901408	ENSG00000180185
ENST00000436587	692	73	0.994813	GGACT	0.972603	ENSG00000106392
ENST00000223122	460	70	0.995003	GGACT	0.985714	ENSG00000106392
ENST00000276297	5173	26	0.996884	AGACT	0.961538	ENSG00000164741
ENST00000326132	786	23	0.986638	GGACT	0.956522	ENSG00000138942
ENST00000266252	557	26	0.983455	GGACT	0.961538	ENSG00000138942
ENST00000331728	2014	20	0.998692	GGACT	0.95	ENSG00000182541
ENST00000331728	2485	26	0.99708	AGACT	1	ENSG00000182541
ENST00000333611	2626	22	0.997343	AGACT	1	ENSG00000182541
ENST00000374796	8194	22	0.995656	GGACA	0.909091	ENSG00000198646
ENST00000359003	5966	22	0.995336	GGACA	0.909091	ENSG00000198646
ENST00000329478	1411	28	0.995165	GGACA	0.928571	ENSG00000213638
ENST00000329478	1473	25	0.999191	GGACT	1	ENSG00000213638
ENST00000254528	3663	20	0.999932	TGACT	1	ENSG00000132205
ENST00000336395	2375	34	0.996586	GGACT	0.970588	ENSG00000107140
ENST00000620767	2284	33	0.997517	GGACT	1	ENSG00000107140
ENST00000405385	938	43	0.951535	TGACT	0.906977	ENSG00000177426
ENST00000330513	1224	41	0.945988	TGACT	0.902439	ENSG00000177426
ENST00000647897	436	121	0.99055	GGACT	0.92562	ENSG00000171135
ENST00000356797	310	21	0.99507	GGACT	1	ENSG00000122644
ENST00000356797	526	25	0.985363	GGACT	0.92	ENSG00000122644
ENST00000396664	307	21	0.995189	GGACT	1	ENSG00000122644
ENST00000396664	523	25	0.987488	GGACT	0.92	ENSG00000122644
ENST00000651779	270	25	0.994687	GGACT	1	ENSG00000122644
ENST00000651779	486	30	0.989571	GGACT	0.933333	ENSG00000122644
ENST00000396663	617	27	0.994018	GGACT	1	ENSG00000122644
ENST00000396663	833	31	0.990012	GGACT	0.935484	ENSG00000122644
ENST00000396934	3149	26	0.990855	GGACT	0.923077	ENSG00000186470
ENST00000396934	3470	28	0.987245	GGACT	0.928571	ENSG00000186470
ENST00000508906	3210	26	0.990937	GGACT	0.923077	ENSG00000186470
ENST00000508906	3531	28	0.987024	GGACT	0.928571	ENSG00000186470
ENST00000377708	3261	26	0.99093	GGACT	0.923077	ENSG00000186470
ENST00000377708	3582	28	0.98703	GGACT	0.928571	ENSG00000186470
ENST00000356386	2817	21	0.986186	GGACT	0.952381	ENSG00000186470
ENST00000381869	4145	24	0.975875	AGACT	1	ENSG00000129422
ENST00000613503	2144	31	0.995088	GGACT	0.935484	ENSG00000005206
ENST00000610743	2198	29	0.995454	GGACT	0.931034	ENSG00000005206
ENST00000325327	4500	134	0.990697	GGACT	0.932836	ENSG00000176619
ENST00000651438	5116	60	0.994735	GGACT	0.933333	ENSG00000182871
ENST00000355480	5599	60	0.994844	GGACT	0.933333	ENSG00000182871
ENST00000359759	6295	60	0.99509	GGACT	0.933333	ENSG00000182871
ENST00000312541	2546	27	0.998886	GGACC	1	ENSG00000112763
ENST00000541522	2485	26	0.998881	GGACC	1	ENSG00000112763
ENST00000298048	2164	34	0.996836	AGACT	0.941176	ENSG00000165304
ENST00000536987	1838	36	0.997941	AGACT	0.972222	ENSG00000165304
ENST00000545008	1949	38	0.997467	AGACT	0.947368	ENSG00000165304
ENST00000543751	2111	34	0.996916	AGACT	0.941176	ENSG00000165304
ENST00000536860	2053	38	0.997526	AGACT	0.947368	ENSG00000165304
ENST00000541717	2074	38	0.996189	AGACT	0.921053	ENSG00000165304
ENST00000536329	1994	38	0.997514	AGACT	0.947368	ENSG00000165304
ENST00000267328	926	28	0.99488	GGACT	1	ENSG00000139832
ENST00000381406	1886	20	0.999945	GGACC	1	ENSG00000167244
ENST00000375736	4864	22	0.996283	GGACT	0.909091	ENSG00000102606
ENST00000416167	2292	20	0.999938	GGACC	1	ENSG00000167244
ENST00000426073	2570	21	0.972279	TGACT	0.952381	ENSG00000102606
ENST00000426073	4747	22	0.9964	GGACT	0.909091	ENSG00000102606
ENST00000362003	1524	28	0.980956	GGACT	0.928571	ENSG00000185619
ENST00000078429	2754	22	0.987398	GGACT	0.909091	ENSG00000088256
ENST00000246117	1963	98	0.998291	AGACT	0.938776	ENSG00000125912
ENST00000276055	1752	31	0.994229	GGACT	0.967742	ENSG00000147119
ENST00000397492	1245	50	0.988977	GGACT	0.96	ENSG00000128245
ENST00000248975	1117	196	0.988997	GGACT	0.959184	ENSG00000128245
ENST00000234091	1459	369	0.985501	GGACT	0.921409	ENSG00000115738
ENST00000396290	709	368	0.985823	GGACT	0.921196	ENSG00000115738
ENST00000374114	1642	42	0.998595	GGACC	1	ENSG00000244462
ENST00000374114	1807	64	0.99359	AGACT	0.921875	ENSG00000244462
ENST00000359646	1545	41	0.998626	GGACC	1	ENSG00000244462
ENST00000359646	1710	63	0.993773	AGACT	0.920635	ENSG00000244462
ENST00000374104	1610	41	0.998614	GGACC	1	ENSG00000244462
ENST00000374104	1775	63	0.993932	AGACT	0.920635	ENSG00000244462
ENST00000333256	332	45	0.997525	GGACT	0.977778	ENSG00000184281
ENST00000451491	284	46	0.997244	GGACT	0.978261	ENSG00000184281
ENST00000320895	2277	138	0.988515	GGACT	0.92029	ENSG00000049656
ENST00000630539	1957	108	0.985884	GGACT	0.907407	ENSG00000049656
ENST00000429344	2945	22	0.997132	GGACT	0.909091	ENSG00000105298
ENST00000264750	1364	109	0.987592	AGACT	0.908257	ENSG00000090316
ENST00000264750	1679	110	0.986555	GGACT	0.936364	ENSG00000090316
ENST00000303400	1802	112	0.986633	GGACT	0.928571	ENSG00000090316
ENST00000514708	1279	103	0.987463	AGACT	0.902913	ENSG00000090316
ENST00000514708	1594	103	0.987607	GGACT	0.941748	ENSG00000090316
ENST00000620138	1693	134	0.988329	GGACT	0.902985	ENSG00000205531
ENST00000380542	1683	134	0.988389	GGACT	0.902985	ENSG00000205531
ENST00000263063	1804	21	0.998088	GGACT	1	ENSG00000107951
ENST00000677895	1418	36	0.998004	GGACT	0.916667	ENSG00000109685
ENST00000311380	451	31	0.962046	AGACT	0.903226	ENSG00000165322
ENST00000488558	868	43	0.976732	GGACT	0.906977	ENSG00000139842
ENST00000545797	2008	27	0.986032	GGACA	0.925926	ENSG00000167657
ENST00000301264	1828	28	0.986992	GGACA	0.928571	ENSG00000167657
ENST00000202028	2641	43	0.984927	AGACT	0.906977	ENSG00000088367
ENST00000373950	2772	43	0.984356	AGACT	0.906977	ENSG00000088367
ENST00000373946	2996	45	0.985927	AGACT	0.911111	ENSG00000088367
ENST00000441639	2636	46	0.985719	AGACT	0.913043	ENSG00000088367
ENST00000628415	2412	64	0.989488	AGACT	0.90625	ENSG00000088367
ENST00000338074	2945	42	0.986052	AGACT	0.904762	ENSG00000088367
ENST00000269143	2874	115	0.99882	GGACT	0.93913	ENSG00000141385
ENST00000289921	3659	27	0.993869	GGACT	0.925926	ENSG00000158863
ENST00000373874	732	21	0.993095	GGACT	0.952381	ENSG00000118707
ENST00000373874	1312	22	0.987392	GGACA	0.909091	ENSG00000118707
ENST00000373872	716	20	0.993853	GGACT	0.95	ENSG00000118707
ENST00000611732	649	21	0.993081	GGACT	0.952381	ENSG00000118707
ENST00000611732	1229	22	0.987155	GGACA	0.909091	ENSG00000118707
ENST00000314289	974	37	0.993754	AGACT	0.945946	ENSG00000063978
ENST00000511600	2179	37	0.993801	AGACT	0.945946	ENSG00000063978
ENST00000541204	852	36	0.993019	AGACT	0.944444	ENSG00000063978
ENST00000381525	1433	55	0.99714	GGACA	0.981818	ENSG00000169016
ENST00000381525	1447	55	0.989316	GGACT	0.927273	ENSG00000169016
ENST00000307236	1520	50	0.997537	GGACA	0.98	ENSG00000169016
ENST00000307236	1534	51	0.989276	GGACT	0.921569	ENSG00000169016
ENST00000542100	1653	30	0.99755	GGACA	0.966667	ENSG00000169016
ENST00000542100	1667	31	0.988418	GGACT	0.967742	ENSG00000169016
ENST00000546212	1394	55	0.997102	GGACA	0.981818	ENSG00000169016
ENST00000546212	1408	54	0.989581	GGACT	0.925926	ENSG00000169016
ENST00000373734	1034	31	0.985976	GGACT	0.903226	ENSG00000149636
ENST00000376545	2704	133	0.953004	AGACT	0.917293	ENSG00000204574
ENST00000376545	2939	137	0.985144	TGACT	0.905109	ENSG00000204574
ENST00000441867	2790	133	0.953192	AGACT	0.917293	ENSG00000204574
ENST00000441867	3025	138	0.98575	TGACT	0.905797	ENSG00000204574
ENST00000326195	2769	133	0.953636	AGACT	0.917293	ENSG00000204574
ENST00000326195	3004	138	0.985645	TGACT	0.905797	ENSG00000204574
ENST00000376521	1308	35	0.988351	GGACT	0.914286	ENSG00000102100
ENST00000355842	3618	68	0.997755	GGACT	0.926471	ENSG00000087274
ENST00000651918	3237	75	0.997722	GGACT	0.933333	ENSG00000087274
ENST00000398129	2648	74	0.997712	GGACT	0.932432	ENSG00000087274
ENST00000398125	2943	73	0.99769	GGACT	0.931507	ENSG00000087274
ENST00000264758	2909	73	0.9977	GGACT	0.931507	ENSG00000087274
ENST00000446856	2609	74	0.997668	GGACT	0.932432	ENSG00000087274
ENST00000056233	2403	36	0.99478	GGACT	0.944444	ENSG00000050344
ENST00000373567	1814	62	0.993244	GGACC	0.903226	ENSG00000197122
ENST00000373558	1797	62	0.993346	GGACC	0.903226	ENSG00000197122
ENST00000376420	717	28	0.991116	GGACT	0.928571	ENSG00000137404
ENST00000259953	1244	34	0.991586	GGACT	0.970588	ENSG00000137404
ENST00000376421	1226	34	0.991549	GGACT	0.970588	ENSG00000137404
ENST00000269856	2458	21	0.990892	GGACT	1	ENSG00000141965
ENST00000269856	2836	24	0.988113	GGACT	0.916667	ENSG00000141965
ENST00000374746	2218	35	0.985087	GGACT	0.914286	ENSG00000108094
ENST00000374749	2498	35	0.985764	GGACT	0.914286	ENSG00000108094
ENST00000374751	2548	35	0.985684	GGACT	0.914286	ENSG00000108094
ENST00000673636	2622	33	0.981498	GGACT	0.909091	ENSG00000108094
ENST00000537177	2587	35	0.985203	GGACT	0.914286	ENSG00000108094
ENST00000626172	2431	35	0.985579	GGACT	0.914286	ENSG00000108094
ENST00000379198	2432	23	0.969557	GGACT	0.913043	ENSG00000176022
ENST00000379198	2579	21	0.996501	GGACA	0.952381	ENSG00000176022
ENST00000612630	3162	28	0.994263	GGACT	0.928571	ENSG00000276043
ENST00000620565	2822	28	0.994645	GGACT	0.928571	ENSG00000276043
ENST00000650932	2751	28	0.994703	GGACT	0.928571	ENSG00000276043
ENST00000624301	2754	28	0.994619	GGACT	0.928571	ENSG00000276043
ENST00000373448	2169	34	0.959869	AGACT	0.941176	ENSG00000101407
ENST00000373447	2024	34	0.960184	AGACT	0.941176	ENSG00000101407
ENST00000449821	2017	34	0.961092	AGACT	0.941176	ENSG00000101407
ENST00000306077	1450	67	0.990029	GGACT	0.940299	ENSG00000170876
ENST00000306077	1626	71	0.994877	GGACT	0.971831	ENSG00000170876
ENST00000306077	1851	71	0.99857	GGACC	0.943662	ENSG00000170876
ENST00000306077	1954	71	0.992732	GGACA	0.915493	ENSG00000170876
ENST00000306077	2139	81	0.975546	AGACT	0.91358	ENSG00000170876
ENST00000340857	1058	127	0.997863	GGACA	0.905512	ENSG00000189060
ENST00000637886	1665	27	0.970556	AGACT	0.925926	ENSG00000114062
ENST00000635914	1465	28	0.967965	AGACT	0.928571	ENSG00000114062
ENST00000648336	1668	23	0.965918	AGACT	0.913043	ENSG00000114062
ENST00000649550	1484	27	0.970271	AGACT	0.925926	ENSG00000114062
ENST00000650110	1733	28	0.968551	AGACT	0.928571	ENSG00000114062
ENST00000292123	1029	20	0.997044	GGACT	0.95	ENSG00000160633
ENST00000592224	1010	20	0.996972	GGACT	0.95	ENSG00000160633
ENST00000588852	1045	20	0.996815	GGACT	0.95	ENSG00000160633
ENST00000295156	823	149	0.990914	GGACT	0.95302	ENSG00000163032
ENST00000406397	1120	137	0.991072	GGACT	0.956204	ENSG00000163032
ENST00000343938	1518	62	0.993378	GGACT	0.919355	ENSG00000224051
ENST00000374518	3926	51	0.987094	GGACT	0.941176	ENSG00000165733
ENST00000254584	1143	80	0.995623	AGACA	0.9125	ENSG00000132254
ENST00000396777	1202	80	0.996072	AGACA	0.9125	ENSG00000132254
ENST00000614314	1449	25	0.993338	AGACA	0.92	ENSG00000132254
ENST00000253693	2648	24	0.970787	GGACT	0.916667	ENSG00000131375
ENST00000347739	1346	25	0.984232	AGACT	0.92	ENSG00000120889
ENST00000347739	1429	26	0.992928	GGACT	0.961538	ENSG00000120889
ENST00000276431	1443	95	0.988157	AGACT	0.947368	ENSG00000120889
ENST00000276431	1526	90	0.994806	GGACT	0.977778	ENSG00000120889
ENST00000233242	9001	494	0.994918	GGACT	0.981781	ENSG00000084674
ENST00000221132	1451	20	0.999189	AGACT	0.95	ENSG00000104689
ENST00000318336	2568	25	0.998335	GGACC	0.92	ENSG00000156413
ENST00000527106	1671	21	0.99911	GGACC	0.904762	ENSG00000156413
ENST00000286955	2455	20	0.998789	GGACC	1	ENSG00000156413
ENST00000373233	7762	22	0.996829	AGACT	0.909091	ENSG00000124177
ENST00000373233	7920	20	0.99599	GGACT	0.95	ENSG00000124177
ENST00000476993	858	181	0.995432	GGACT	0.933702	ENSG00000179403
ENST00000439268	2009	24	0.995584	GGACT	0.916667	ENSG00000031823
ENST00000340578	2056	24	0.995336	GGACT	0.916667	ENSG00000031823
ENST00000216039	1440	29	0.994615	GGACT	0.965517	ENSG00000100221
ENST00000298295	533	76	0.987714	GGACT	0.960526	ENSG00000165507
ENST00000259895	1610	32	0.999471	GGACC	0.96875	ENSG00000213780
ENST00000376316	1571	32	0.999488	GGACC	0.96875	ENSG00000213780
ENST00000644824	3233	30	0.994192	GGACT	1	ENSG00000285162
ENST00000222792	1690	30	0.994252	GGACT	1	ENSG00000106069
ENST00000422725	990	23	0.98217	AGACT	0.913043	ENSG00000228594
ENST00000422725	1942	23	0.982453	GGACT	0.956522	ENSG00000228594
ENST00000319004	2426	33	0.996227	GGACT	1	ENSG00000179409
ENST00000319004	2976	38	0.994377	GGACT	0.973684	ENSG00000179409
ENST00000319004	3427	46	0.979611	GGACT	0.956522	ENSG00000179409
ENST00000576778	3613	33	0.996267	GGACT	1	ENSG00000179409
ENST00000576778	4163	38	0.994354	GGACT	0.973684	ENSG00000179409
ENST00000576778	4614	46	0.978793	GGACT	0.956522	ENSG00000179409
ENST00000280285	2165	24	0.997576	GGACC	0.958333	ENSG00000150712
ENST00000382142	2328	23	0.998209	GGACC	1	ENSG00000150712
ENST00000332303	715	20	0.985714	GGACT	0.95	ENSG00000185115
ENST00000336868	1613	24	0.994951	AGACT	0.916667	ENSG00000167693
ENST00000503569	2992	121	0.979894	GGACC	0.900826	ENSG00000109501
ENST00000506362	2631	94	0.977447	GGACC	0.904255	ENSG00000109501
ENST00000252674	3722	62	0.995793	GGACT	0.967742	ENSG00000130382
ENST00000320848	1076	90	0.998509	AGACT	0.955556	ENSG00000178988
ENST00000398970	434	29	0.995135	GGACA	0.965517	ENSG00000167193
ENST00000300574	443	29	0.995234	GGACA	0.965517	ENSG00000167193
ENST00000310074	2642	25	0.973193	AGACT	1	ENSG00000173011
ENST00000380737	1928	56	0.98184	GGACT	0.928571	ENSG00000221914
ENST00000660435	1837	37	0.980508	GGACT	0.918919	ENSG00000221914
ENST00000315985	1677	35	0.981381	GGACT	0.914286	ENSG00000221914
ENST00000325301	1267	24	0.996577	AGACA	1	ENSG00000100335
ENST00000325301	1337	28	0.991479	GGACT	0.964286	ENSG00000100335
ENST00000325301	1728	33	0.989243	GGACT	0.969697	ENSG00000100335
ENST00000335606	1314	23	0.954167	AGACT	0.913043	ENSG00000242110
ENST00000382072	1134	23	0.954722	AGACT	0.913043	ENSG00000242110
ENST00000219069	2849	24	0.995315	AGACT	1	ENSG00000006194
ENST00000407558	1390	48	0.997628	GGACA	0.958333	ENSG00000122390
ENST00000360862	1257	48	0.997313	GGACA	0.958333	ENSG00000122390
ENST00000414063	1354	48	0.99754	GGACA	0.958333	ENSG00000122390
ENST00000575076	1266	48	0.997545	GGACA	0.958333	ENSG00000122390
ENST00000243918	1418	81	0.986861	GGACT	0.901235	ENSG00000204070
ENST00000415083	1589	28	0.984599	GGACT	0.928571	ENSG00000141380
ENST00000304056	2283	24	0.992114	GGACT	1	ENSG00000170852
ENST00000324015	1610	435	0.980508	TGACT	0.926437	ENSG00000167711
ENST00000453066	1575	435	0.981514	TGACT	0.926437	ENSG00000167711
ENST00000382061	1588	434	0.980232	TGACT	0.926267	ENSG00000167711
ENST00000597229	546	21	0.998816	GGACC	0.952381	ENSG00000198816
ENST00000618847	1563	22	0.972852	GGACT	0.909091	ENSG00000154080
ENST00000581714	1523	21	0.973142	GGACT	0.904762	ENSG00000154080
ENST00000580774	1515	21	0.973177	GGACT	0.904762	ENSG00000154080
ENST00000355716	1548	36	0.990758	GGACT	0.916667	ENSG00000157873
ENST00000397195	5183	26	0.980247	GGACT	0.923077	ENSG00000007168
ENST00000674717	4730	26	0.980344	GGACT	0.923077	ENSG00000007168
ENST00000676353	4805	26	0.97976	GGACT	0.923077	ENSG00000007168
ENST00000675202	5092	26	0.98049	GGACT	0.923077	ENSG00000007168
ENST00000674608	4938	26	0.980407	GGACT	0.923077	ENSG00000007168
ENST00000676098	4957	26	0.980245	GGACT	0.923077	ENSG00000007168
ENST00000675331	5133	26	0.979801	GGACT	0.923077	ENSG00000007168
ENST00000676188	4898	26	0.979668	GGACT	0.923077	ENSG00000007168
ENST00000675390	4971	26	0.980045	GGACT	0.923077	ENSG00000007168
ENST00000319074	712	322	0.990823	GGACT	0.944099	ENSG00000179933
ENST00000344420	952	21	0.987333	GGACA	0.952381	ENSG00000213699
ENST00000357460	1828	20	0.99355	AGACT	0.95	ENSG00000215271
ENST00000561013	1813	20	0.99399	AGACT	0.95	ENSG00000215271
ENST00000381937	1649	26	0.98902	GGACT	0.961538	ENSG00000152620
ENST00000397338	1255	21	0.989714	GGACT	0.952381	ENSG00000152620
ENST00000344579	870	112	0.990647	GGACT	0.901786	ENSG00000158109
ENST00000283351	4832	26	0.984207	GGACT	0.961538	ENSG00000153339
ENST00000380320	2663	31	0.999498	GGACA	0.967742	ENSG00000138080
ENST00000376033	3364	51	0.995547	GGACC	0.901961	ENSG00000204469
ENST00000376007	3322	51	0.995528	GGACC	0.901961	ENSG00000204469
ENST00000359358	2502	21	0.96965	AGACT	0.904762	ENSG00000197705
ENST00000590891	2384	38	0.964933	GGACT	0.921053	ENSG00000153443
ENST00000591897	1018	43	0.965938	GGACT	0.906977	ENSG00000153443
ENST00000199448	1209	72	0.99771	GGACA	0.930556	ENSG00000086289
ENST00000372409	2466	77	0.991622	GGACT	0.909091	ENSG00000100982
ENST00000290246	3094	35	0.995117	AGACT	0.942857	ENSG00000062598
ENST00000372176	3106	33	0.995129	AGACT	0.939394	ENSG00000062598
ENST00000396391	3007	35	0.995451	AGACT	0.942857	ENSG00000062598
ENST00000341657	7002	26	0.958253	AGACT	0.923077	ENSG00000185722
ENST00000427587	1140	57	0.988942	GGACT	0.929825	ENSG00000118894
ENST00000458008	1031	69	0.989272	GGACT	0.927536	ENSG00000118894
ENST00000297689	1447	116	0.990143	AGACA	0.913793	ENSG00000165030
ENST00000297689	1743	122	0.987609	AGACT	0.942623	ENSG00000165030
ENST00000360911	3632	65	0.964735	AGACT	0.923077	ENSG00000101040
ENST00000611941	3731	62	0.963479	AGACT	0.919355	ENSG00000101040
ENST00000372023	3785	64	0.964919	AGACT	0.921875	ENSG00000101040
ENST00000263102	5394	32	0.954326	GGACT	0.90625	ENSG00000108091
ENST00000263102	5430	28	0.994086	GGACT	1	ENSG00000108091
ENST00000319357	1441	75	0.993492	GGACC	0.933333	ENSG00000164543
ENST00000375651	2040	285	0.99424	GGACT	0.933333	ENSG00000204389
ENST00000608703	1545	132	0.993442	GGACT	0.916667	ENSG00000204389
ENST00000375650	2039	281	0.994878	GGACT	0.928826	ENSG00000204388
ENST00000375650	2176	183	0.994346	GGACT	0.967213	ENSG00000204388
ENST00000249923	2208	98	0.980891	AGACA	0.908163	ENSG00000129083
ENST00000347635	947	29	0.966673	AGACT	1	ENSG00000093000
ENST00000347635	2239	46	0.979392	AGACT	0.956522	ENSG00000093000
ENST00000586651	1093	40	0.993149	GGACT	0.925	ENSG00000127452
ENST00000586651	1521	45	0.991497	GGACT	0.911111	ENSG00000127452
ENST00000589626	1277	49	0.993044	GGACT	0.918367	ENSG00000127452
ENST00000588922	1204	51	0.991914	GGACT	0.901961	ENSG00000127452
ENST00000343813	1264	69	0.990072	GGACT	0.927536	ENSG00000116237
ENST00000336156	1816	48	0.994208	GGACT	0.958333	ENSG00000100364
ENST00000251993	1785	47	0.994316	GGACT	0.957447	ENSG00000100364
ENST00000391627	1685	48	0.994672	GGACT	0.958333	ENSG00000100364
ENST00000268251	2688	50	0.992781	GGACT	0.96	ENSG00000183044
ENST00000268251	3533	69	0.981108	AGACT	0.942029	ENSG00000183044
ENST00000396600	3490	50	0.992846	GGACT	0.96	ENSG00000183044
ENST00000396600	4335	69	0.981376	AGACT	0.942029	ENSG00000183044
ENST00000519638	979	23	0.978293	GGACT	0.913043	ENSG00000147475
ENST00000506197	459	69	0.994389	AGACT	0.927536	ENSG00000250317
ENST00000514384	297	44	0.99513	AGACT	0.931818	ENSG00000250317
ENST00000614775	652	69	0.994552	AGACT	0.927536	ENSG00000250317
ENST00000379619	930	20	0.978576	AGACT	0.95	ENSG00000075426
ENST00000264716	1991	22	0.994467	GGACT	0.909091	ENSG00000075426
ENST00000396854	763	87	0.994608	GGACT	0.931034	ENSG00000100926
ENST00000373783	995	21	0.991159	GGACT	0.904762	ENSG00000181915
ENST00000307363	2040	113	0.979507	AGACT	0.929204	ENSG00000170266
ENST00000399402	2021	115	0.979603	AGACT	0.930435	ENSG00000170266
ENST00000333050	402	49	0.997266	AGACT	1	ENSG00000184857
ENST00000260356	4041	67	0.99488	GGACT	0.940299	ENSG00000137801
ENST00000260356	4078	76	0.998098	GGACT	0.947368	ENSG00000137801
ENST00000327827	1194	25	0.96723	AGACT	0.92	ENSG00000182831
ENST00000674844	661	105	0.988204	GGACT	0.942857	ENSG00000169562
ENST00000674549	583	105	0.988248	GGACT	0.942857	ENSG00000169562
ENST00000374029	664	103	0.98813	GGACT	0.941748	ENSG00000169562
ENST00000675209	809	105	0.988284	GGACT	0.942857	ENSG00000169562
ENST00000647424	627	105	0.987237	GGACT	0.933333	ENSG00000169562
ENST00000675368	2597	106	0.988272	GGACT	0.943396	ENSG00000169562
ENST00000675609	754	105	0.988397	GGACT	0.942857	ENSG00000169562
ENST00000646835	899	104	0.988299	GGACT	0.942308	ENSG00000169562
ENST00000447581	763	106	0.987966	GGACT	0.943396	ENSG00000169562
ENST00000645009	792	105	0.98842	GGACT	0.942857	ENSG00000169562
ENST00000361726	660	106	0.988456	GGACT	0.943396	ENSG00000169562
ENST00000264832	2388	148	0.987909	GGACT	0.939189	ENSG00000090339
ENST00000377658	1778	45	0.997138	GGACA	0.955556	ENSG00000162413
ENST00000402357	867	54	0.94985	AGACT	0.944444	ENSG00000219438
ENST00000358295	981	56	0.947589	AGACT	0.928571	ENSG00000219438
ENST00000487418	1526	59	0.990705	GGACT	0.915254	ENSG00000128928
ENST00000479013	1436	59	0.990531	GGACT	0.915254	ENSG00000128928
ENST00000651168	1836	59	0.99006	GGACT	0.915254	ENSG00000128928
ENST00000650656	1746	59	0.990129	GGACT	0.915254	ENSG00000128928
ENST00000342628	2616	29	0.995147	GGACT	0.965517	ENSG00000111206
ENST00000361953	2511	61	0.994093	GGACT	0.918033	ENSG00000111206
ENST00000359843	2690	61	0.994071	GGACT	0.918033	ENSG00000111206
ENST00000627656	2626	61	0.994086	GGACT	0.918033	ENSG00000111206
ENST00000331808	975	144	0.992342	GGACT	0.902778	ENSG00000182108
ENST00000461997	1544	29	0.973814	TGACT	0.931034	ENSG00000171792
ENST00000489288	1562	38	0.968804	TGACT	0.921053	ENSG00000171792
ENST00000618250	1707	38	0.968425	TGACT	0.921053	ENSG00000171792
ENST00000306243	1302	22	0.992595	GGACT	0.909091	ENSG00000169105
ENST00000306243	1391	41	0.992614	GGACT	0.97561	ENSG00000169105
ENST00000306243	1633	49	0.996798	AGACT	0.918367	ENSG00000169105
ENST00000559991	1125	21	0.994203	GGACT	0.952381	ENSG00000169105
ENST00000559991	1214	42	0.993116	GGACT	0.97619	ENSG00000169105
ENST00000559991	1456	49	0.997534	AGACT	0.938776	ENSG00000169105
ENST00000448120	2744	34	0.999089	AGACT	0.941176	ENSG00000078246
ENST00000355451	2216	21	0.995096	GGACT	1	ENSG00000015676
ENST00000171111	1343	101	0.991071	GGACT	0.960396	ENSG00000079999
ENST00000171111	2107	103	0.988998	GGACT	0.951456	ENSG00000079999
ENST00000393623	1427	100	0.990766	GGACT	0.96	ENSG00000079999
ENST00000393623	2191	102	0.989612	GGACT	0.95098	ENSG00000079999
ENST00000635110	1756	50	0.987956	GGACT	0.94	ENSG00000078237
ENST00000179259	853	49	0.986793	GGACT	0.918367	ENSG00000078237
ENST00000257408	1186	33	0.997608	GGACA	1	ENSG00000134962
ENST00000274311	1893	65	0.991007	GGACT	0.969231	ENSG00000152684
ENST00000573759	1035	21	0.978806	TGACT	0.904762	ENSG00000167842
ENST00000611091	1259	30	0.979153	TGACT	0.933333	ENSG00000167842
ENST00000381165	1259	30	0.979087	TGACT	0.933333	ENSG00000167842
ENST00000449870	4770	29	0.994453	GGACA	0.931034	ENSG00000129351
ENST00000449870	4866	38	0.996874	GGACA	0.921053	ENSG00000129351
ENST00000328089	935	27	0.990348	GGACT	0.925926	ENSG00000171621
ENST00000371856	2291	268	0.992228	GGACT	0.970149	ENSG00000124214
ENST00000371828	2053	318	0.992415	GGACT	0.968553	ENSG00000124214
ENST00000340954	2158	207	0.993573	GGACT	0.975845	ENSG00000124214
ENST00000347458	1960	316	0.99227	GGACT	0.96519	ENSG00000124214
ENST00000360426	2035	316	0.992265	GGACT	0.968354	ENSG00000124214
ENST00000371792	1954	316	0.992419	GGACT	0.968354	ENSG00000124214
ENST00000371802	1978	316	0.992494	GGACT	0.968354	ENSG00000124214
ENST00000377346	3495	25	0.991316	TGACT	0.96	ENSG00000171608
ENST00000377346	3644	23	0.996531	AGACT	0.956522	ENSG00000171608
ENST00000572447	1049	24	0.973266	GGACT	0.916667	ENSG00000129195
ENST00000250056	1018	25	0.975249	GGACT	0.92	ENSG00000129195
ENST00000572595	1106	21	0.968534	GGACT	0.904762	ENSG00000129195
ENST00000262160	1784	45	0.96576	AGACT	0.911111	ENSG00000175387
ENST00000262160	1833	44	0.987137	GGACT	0.931818	ENSG00000175387
ENST00000402690	1827	45	0.965004	AGACT	0.911111	ENSG00000175387
ENST00000402690	1876	44	0.987002	GGACT	0.931818	ENSG00000175387
ENST00000586040	1397	33	0.959618	AGACT	0.909091	ENSG00000175387
ENST00000586040	1446	32	0.981332	GGACT	0.90625	ENSG00000175387
ENST00000356825	1742	45	0.965497	AGACT	0.911111	ENSG00000175387
ENST00000356825	1791	44	0.98714	GGACT	0.931818	ENSG00000175387
ENST00000475551	2066	48	0.99061	GGACT	0.916667	ENSG00000136280
ENST00000381112	1458	47	0.990169	GGACT	0.914894	ENSG00000136280
ENST00000544363	1197	24	0.983977	GGACT	0.916667	ENSG00000136280
ENST00000304330	3471	27	0.99137	GGACT	0.962963	ENSG00000103932
ENST00000304330	3707	34	0.994541	GGACT	0.941176	ENSG00000103932
ENST00000289431	2354	29	0.990569	GGACT	0.931034	ENSG00000158480
ENST00000422556	2452	29	0.990748	GGACT	0.931034	ENSG00000158480
ENST00000228918	1936	91	0.993566	GGACT	0.967033	ENSG00000111321
ENST00000234170	1250	62	0.985726	AGACA	0.919355	ENSG00000115816
ENST00000311160	5057	24	0.971881	TGACT	0.958333	ENSG00000136205
ENST00000311160	5607	34	0.992972	GGACT	0.911765	ENSG00000136205
ENST00000285039	5848	22	0.982537	GGACT	0.909091	ENSG00000167306
ENST00000373241	754	47	0.990984	GGACT	0.93617	ENSG00000079332
ENST00000373242	833	47	0.99069	GGACT	0.93617	ENSG00000079332
ENST00000373238	994	47	0.991257	GGACT	0.93617	ENSG00000079332
ENST00000431664	636	46	0.990864	GGACT	0.934783	ENSG00000079332
ENST00000346617	1799	22	0.942732	TGACT	0.909091	ENSG00000020256
ENST00000396355	2060	23	0.978899	AGACT	0.913043	ENSG00000072864
ENST00000396355	2591	26	0.992622	AGACT	0.923077	ENSG00000072864
ENST00000396354	1327	23	0.978687	AGACT	0.913043	ENSG00000072864
ENST00000396354	1858	26	0.99243	AGACT	0.923077	ENSG00000072864
ENST00000571362	1355	63	0.98004	GGACT	0.920635	ENSG00000040633
ENST00000396987	249	28	0.988476	AGACT	0.928571	ENSG00000158669
ENST00000396987	795	28	0.977101	GGACT	0.928571	ENSG00000158669
ENST00000394903	1463	25	0.982578	GGACT	0.96	ENSG00000148719
ENST00000444643	1233	25	0.981973	GGACT	0.96	ENSG00000148719
ENST00000217109	1080	62	0.985089	AGACT	0.919355	ENSG00000101138
ENST00000399408	5214	48	0.995302	GGACT	0.958333	ENSG00000103222
ENST00000399408	5511	59	0.989583	GGACT	0.949153	ENSG00000103222
ENST00000677164	4713	50	0.995241	GGACT	0.96	ENSG00000103222
ENST00000677164	5010	61	0.989984	GGACT	0.95082	ENSG00000103222
ENST00000399410	5145	48	0.995259	GGACT	0.958333	ENSG00000103222
ENST00000399410	5442	59	0.989849	GGACT	0.949153	ENSG00000103222
ENST00000205557	4849	22	0.980719	GGACT	0.909091	ENSG00000091262
ENST00000622290	4651	22	0.98036	GGACT	0.909091	ENSG00000091262
ENST00000373032	1015	25	0.993286	GGACC	0.96	ENSG00000138308
ENST00000402711	2707	81	0.997611	AGACT	0.950617	ENSG00000143924
ENST00000318522	2881	249	0.997525	AGACT	0.955823	ENSG00000143924
ENST00000401738	2806	82	0.997695	AGACT	0.95122	ENSG00000143924
ENST00000406189	1859	20	0.978528	TGACT	0.95	ENSG00000176624
ENST00000406189	2378	21	0.991199	GGACT	0.904762	ENSG00000176624
ENST00000196061	2614	462	0.995515	AGACT	0.911255	ENSG00000083444
ENST00000356208	1296	97	0.990893	GGACT	0.917526	ENSG00000132819
ENST00000356208	1348	94	0.993206	GGACT	0.989362	ENSG00000132819
ENST00000444836	2819	74	0.993035	GGACA	0.932432	ENSG00000116688
ENST00000674817	2811	74	0.99306	GGACA	0.932432	ENSG00000116688
ENST00000675053	2857	74	0.992693	GGACA	0.932432	ENSG00000116688
ENST00000675817	3068	30	0.993621	GGACA	0.933333	ENSG00000116688
ENST00000674548	2874	73	0.992387	GGACA	0.931507	ENSG00000116688
ENST00000674658	2622	73	0.993195	GGACA	0.931507	ENSG00000116688
ENST00000674910	2841	73	0.992376	GGACA	0.931507	ENSG00000116688
ENST00000675231	3074	73	0.992905	GGACA	0.931507	ENSG00000116688
ENST00000675113	2763	74	0.992955	GGACA	0.932432	ENSG00000116688
ENST00000235329	2701	74	0.992917	GGACA	0.932432	ENSG00000116688
ENST00000676293	2823	53	0.991769	GGACA	0.943396	ENSG00000116688
ENST00000675919	2791	74	0.99269	GGACA	0.932432	ENSG00000116688
ENST00000250377	984	62	0.97157	AGACT	0.903226	ENSG00000100890
ENST00000534898	996	62	0.970666	AGACT	0.903226	ENSG00000100890
ENST00000282388	1921	142	0.993275	GGACT	0.950704	ENSG00000152518
ENST00000379214	3339	66	0.991577	AGACT	0.939394	ENSG00000205213
ENST00000389858	3252	66	0.991385	AGACT	0.939394	ENSG00000205213
ENST00000306071	1712	26	0.986837	GGACT	0.923077	ENSG00000170175
ENST00000285279	1676	48	0.999186	GGACT	0.916667	ENSG00000154978
ENST00000433959	1638	48	0.999138	GGACT	0.916667	ENSG00000154978
ENST00000428648	1604	48	0.99918	GGACT	0.916667	ENSG00000154978
ENST00000428849	1564	53	0.996879	AGACT	0.943396	ENSG00000237649
ENST00000261308	765	23	0.993583	GGACT	1	ENSG00000113593
ENST00000535264	859	23	0.993474	GGACT	1	ENSG00000113593
ENST00000538977	719	23	0.993577	GGACT	1	ENSG00000113593
ENST00000416007	114	27	0.994002	AGACC	0.925926	ENSG00000151332
ENST00000621657	101	28	0.993975	AGACC	0.928571	ENSG00000151332
ENST00000318473	104	28	0.993721	AGACC	0.928571	ENSG00000151332
ENST00000359527	84	25	0.995427	AGACC	0.92	ENSG00000151332
ENST00000409432	1022	20	0.992677	GGACT	0.95	ENSG00000138032
ENST00000282412	1024	20	0.992452	GGACT	0.95	ENSG00000138032
ENST00000290510	2401	81	0.993152	GGACT	0.975309	ENSG00000110811
ENST00000650617	1434	34	0.994322	GGACC	0.970588	ENSG00000144659
ENST00000250448	1276	55	0.998772	AGACT	0.909091	ENSG00000129514
ENST00000250448	1523	53	0.976674	GGACT	0.924528	ENSG00000129514
ENST00000250448	1860	67	0.996528	AGACT	0.985075	ENSG00000129514
ENST00000302754	1553	20	0.962136	AGACT	1	ENSG00000171223
ENST00000334121	2287	25	0.994745	AGACT	0.92	ENSG00000153914
ENST00000375799	1626	27	0.995073	GGACT	0.962963	ENSG00000116786
ENST00000375793	1496	26	0.994679	GGACT	0.961538	ENSG00000116786
ENST00000642363	1267	29	0.994501	GGACT	0.965517	ENSG00000116786
ENST00000306503	1331	21	0.979837	GGACC	1	ENSG00000171150
ENST00000394861	1326	21	0.980094	GGACC	1	ENSG00000171150
ENST00000375759	11591	24	0.979323	GGACT	0.958333	ENSG00000065526
ENST00000304895	2065	55	0.985279	GGACT	0.909091	ENSG00000169919
ENST00000421103	1625	31	0.975947	GGACT	0.935484	ENSG00000169919
ENST00000219837	150	28	0.972754	AGACT	0.928571	ENSG00000103550
ENST00000361288	784	80	0.988846	AGACT	0.925	ENSG00000064995
ENST00000420584	716	78	0.988581	AGACT	0.923077	ENSG00000064995
ENST00000292433	1331	46	0.989642	GGACT	0.956522	ENSG00000160888
ENST00000292433	1363	44	0.994669	GGACT	0.909091	ENSG00000160888
ENST00000588173	2158	47	0.990643	GGACT	0.957447	ENSG00000160888
ENST00000588173	2190	46	0.994706	GGACT	0.913043	ENSG00000160888
ENST00000358432	831	65	0.992636	GGACC	0.907692	ENSG00000142627
ENST00000372524	2135	35	0.997031	GGACT	0.914286	ENSG00000165655
ENST00000304842	347	29	0.986849	TGACT	1	ENSG00000169902
ENST00000649664	348	29	0.986528	TGACT	1	ENSG00000169902
ENST00000375592	2075	21	0.984924	GGACA	0.952381	ENSG00000037637
ENST00000266542	1518	21	0.979421	GGACT	1	ENSG00000139178
ENST00000361732	2788	21	0.963207	GGACT	0.904762	ENSG00000152942
ENST00000509734	3019	22	0.973132	GGACT	0.909091	ENSG00000152942
ENST00000354312	2729	21	0.96353	GGACT	0.904762	ENSG00000152942
ENST00000345306	2575	21	0.962066	GGACT	0.904762	ENSG00000152942
ENST00000616683	2845	21	0.963011	GGACT	0.904762	ENSG00000152942
ENST00000305138	2950	21	0.961849	GGACT	0.904762	ENSG00000152942
ENST00000358030	2436	21	0.963564	GGACT	0.904762	ENSG00000152942
ENST00000652107	3157	57	0.957293	GGACT	0.912281	ENSG00000116062
ENST00000614496	2756	57	0.956859	GGACT	0.912281	ENSG00000116062
ENST00000622629	2926	57	0.9576	GGACT	0.912281	ENSG00000116062
ENST00000234420	2863	57	0.957171	GGACT	0.912281	ENSG00000116062
ENST00000673637	2595	57	0.957426	GGACT	0.912281	ENSG00000116062
ENST00000540021	2435	57	0.957278	GGACT	0.912281	ENSG00000116062
ENST00000538136	2661	57	0.956316	GGACT	0.912281	ENSG00000116062
ENST00000305386	1509	69	0.993611	GGACT	0.942029	ENSG00000168282
ENST00000305386	1514	71	0.989337	GGACT	1	ENSG00000168282
ENST00000262093	1510	30	0.993164	GGACT	0.933333	ENSG00000066926
ENST00000652755	1528	30	0.993353	GGACT	0.933333	ENSG00000066926
ENST00000358357	1990	34	0.980418	AGACT	0.970588	ENSG00000196313
ENST00000627934	2146	34	0.98035	AGACT	0.970588	ENSG00000196313
ENST00000375436	2690	50	0.99217	AGACT	0.96	ENSG00000179051
ENST00000267812	1548	33	0.993402	GGACT	0.939394	ENSG00000140259
ENST00000361221	4237	35	0.985726	GGACT	0.914286	ENSG00000074964
ENST00000375415	3867	40	0.991412	GGACT	0.95	ENSG00000074964
ENST00000375408	3298	51	0.988909	GGACT	0.941176	ENSG00000074964
ENST00000298316	822	94	0.992304	GGACT	0.978723	ENSG00000165527
ENST00000411832	674	43	0.974615	GGACT	0.906977	ENSG00000106635
ENST00000358053	2347	52	0.997661	AGACT	0.923077	ENSG00000130703
ENST00000313733	2383	52	0.997763	AGACT	0.923077	ENSG00000130703
ENST00000644775	2206	46	0.997109	AGACT	0.913043	ENSG00000130703
ENST00000643412	2454	46	0.997321	AGACT	0.913043	ENSG00000130703
ENST00000644702	2149	46	0.997215	AGACT	0.913043	ENSG00000130703
ENST00000643981	2394	46	0.997198	AGACT	0.913043	ENSG00000130703
ENST00000439951	2295	51	0.998055	AGACT	0.921569	ENSG00000130703
ENST00000314666	4289	21	0.991729	GGACT	0.904762	ENSG00000178921
ENST00000531159	3125	36	0.988193	GGACT	0.944444	ENSG00000135372
ENST00000375155	1445	44	0.991771	GGACT	0.909091	ENSG00000040487
ENST00000375153	1815	45	0.992592	GGACT	0.911111	ENSG00000040487
ENST00000400548	1188	36	0.993182	GGACT	0.916667	ENSG00000040487
ENST00000379980	6559	78	0.991134	GGACT	0.935897	ENSG00000133026
ENST00000269243	6532	78	0.990885	GGACT	0.935897	ENSG00000133026
ENST00000360416	6589	78	0.991049	GGACT	0.935897	ENSG00000133026
ENST00000229812	2304	25	0.992643	AGACT	0.96	ENSG00000112079
ENST00000268383	1139	98	0.978389	AGACT	0.908163	ENSG00000140743
ENST00000608872	339	34	0.977638	AGACT	0.941176	ENSG00000119402
ENST00000441964	2152	23	0.986543	AGACT	0.956522	ENSG00000144647
ENST00000344697	1777	21	0.995638	GGACA	0.904762	ENSG00000144647
ENST00000344697	2170	31	0.980761	AGACT	0.935484	ENSG00000144647
ENST00000370487	1113	99	0.996861	TGACT	0.909091	ENSG00000101189
ENST00000290291	1009	37	0.999757	GGACC	0.918919	ENSG00000060491
ENST00000370461	3105	37	0.999712	GGACC	0.918919	ENSG00000060491
ENST00000435050	3356	166	0.988031	GGACT	0.951807	ENSG00000189143
ENST00000435050	3731	146	0.994781	GGACT	0.917808	ENSG00000189143
ENST00000431918	3302	166	0.988277	GGACT	0.951807	ENSG00000189143
ENST00000431918	3677	146	0.995093	GGACT	0.917808	ENSG00000189143
ENST00000340958	882	166	0.988356	GGACT	0.951807	ENSG00000189143
ENST00000340958	1257	145	0.99441	GGACT	0.910345	ENSG00000189143
ENST00000370371	1910	52	0.992986	AGACT	0.903846	ENSG00000101191
ENST00000370368	1786	52	0.992867	AGACT	0.903846	ENSG00000101191
ENST00000354665	1791	52	0.993105	AGACT	0.903846	ENSG00000101191
ENST00000264198	586	41	0.993602	AGACT	0.902439	ENSG00000090432
ENST00000264198	1566	49	0.97496	GGACT	0.959184	ENSG00000090432
ENST00000321556	2073	39	0.996351	GGACT	0.974359	ENSG00000158828
ENST00000370339	1608	74	0.977289	GGACT	0.918919	ENSG00000149658
ENST00000449606	1794	58	0.993093	GGACT	1	ENSG00000103356
ENST00000560540	1320	25	0.996059	GGACT	1	ENSG00000138606
ENST00000519273	1512	100	0.992352	GGACT	0.91	ENSG00000101199
ENST00000519604	1527	100	0.992474	GGACT	0.91	ENSG00000101199
ENST00000370283	1585	100	0.992376	GGACT	0.91	ENSG00000101199
ENST00000353546	1557	63	0.994438	GGACT	0.904762	ENSG00000101199
ENST00000408936	3791	21	0.986195	GGACT	0.952381	ENSG00000136848
ENST00000408936	3923	23	0.985925	AGACT	0.913043	ENSG00000136848
ENST00000648444	3812	21	0.985934	GGACT	0.952381	ENSG00000136848
ENST00000648444	3944	23	0.985454	AGACT	0.913043	ENSG00000136848
ENST00000319715	708	29	0.990286	GGACT	0.931034	ENSG00000122257
ENST00000216410	854	75	0.980964	GGACT	0.92	ENSG00000100522
ENST00000650397	720	70	0.982081	GGACT	0.914286	ENSG00000100522
ENST00000554230	589	45	0.979177	GGACT	0.911111	ENSG00000100522
ENST00000255390	1317	94	0.990764	GGACT	0.904255	ENSG00000133028
ENST00000577427	1221	92	0.991316	GGACT	0.902174	ENSG00000133028
ENST00000650792	3280	41	0.992072	GGACT	0.902439	ENSG00000011376
ENST00000650792	3902	52	0.985904	GGACT	0.923077	ENSG00000011376
ENST00000645846	3331	41	0.992818	GGACT	0.902439	ENSG00000011376
ENST00000645846	3953	52	0.985745	GGACT	0.923077	ENSG00000011376
ENST00000642274	3497	36	0.993338	GGACT	0.916667	ENSG00000011376
ENST00000642274	4119	32	0.993128	GGACT	0.96875	ENSG00000011376
ENST00000341376	1843	23	0.99168	GGACT	0.956522	ENSG00000001167
ENST00000341376	1888	26	0.984155	AGACT	0.923077	ENSG00000001167
ENST00000341376	2615	26	0.989585	AGACT	0.923077	ENSG00000001167
ENST00000415385	1303	44	0.990146	AGACT	0.909091	ENSG00000065559
ENST00000353533	1227	45	0.989902	AGACT	0.911111	ENSG00000065559
ENST00000353533	1491	41	0.983761	TGACT	0.902439	ENSG00000065559
ENST00000343317	2118	21	0.987118	GGACT	0.952381	ENSG00000112561
ENST00000419574	2171	21	0.987436	GGACT	0.952381	ENSG00000112561
ENST00000445214	2007	21	0.987526	GGACT	0.952381	ENSG00000112561
ENST00000416140	2143	21	0.987438	GGACT	0.952381	ENSG00000112561
ENST00000419396	1995	21	0.987327	GGACT	0.952381	ENSG00000112561
ENST00000678831	2042	21	0.986971	GGACT	0.952381	ENSG00000112561
ENST00000424495	3408	21	0.987332	GGACT	0.952381	ENSG00000112561
ENST00000420312	1987	21	0.987623	GGACT	0.952381	ENSG00000112561
ENST00000403298	1966	21	0.987622	GGACT	0.952381	ENSG00000112561
ENST00000230323	2157	20	0.986202	GGACT	0.95	ENSG00000112561
ENST00000677531	2038	21	0.988045	GGACT	0.952381	ENSG00000112561
ENST00000373033	2136	21	0.987251	GGACT	0.952381	ENSG00000112561
ENST00000358871	1991	21	0.987977	GGACT	0.952381	ENSG00000112561
ENST00000320270	1376	68	0.990912	GGACT	0.955882	ENSG00000179041
ENST00000395762	2165	20	0.992161	GGACT	0.95	ENSG00000077238
ENST00000395762	3011	33	0.969565	AGACT	0.969697	ENSG00000077238
ENST00000543915	2080	20	0.991991	GGACT	0.95	ENSG00000077238
ENST00000543915	2926	33	0.97011	AGACT	0.969697	ENSG00000077238
ENST00000170630	1922	20	0.991994	GGACT	0.95	ENSG00000077238
ENST00000170630	2768	33	0.969157	AGACT	0.969697	ENSG00000077238
ENST00000254803	1722	33	0.993989	GGACA	0.969697	ENSG00000132467
ENST00000265350	864	31	0.991781	GGACT	0.967742	ENSG00000124641
ENST00000324460	2220	645	0.995119	GGACT	0.956589	ENSG00000044574
ENST00000680272	2131	647	0.99542	GGACT	0.959815	ENSG00000044574
ENST00000680032	2166	645	0.995272	GGACT	0.95969	ENSG00000044574
ENST00000298573	1099	23	0.993357	GGACT	0.913043	ENSG00000111266
ENST00000418390	1694	47	0.990376	GGACT	0.914894	ENSG00000011007
ENST00000613537	1483	47	0.990454	GGACT	0.914894	ENSG00000011007
ENST00000609199	1377	44	0.989462	GGACT	0.909091	ENSG00000011007
ENST00000304661	483	32	0.993997	GGACA	0.9375	ENSG00000171155
ENST00000304661	982	54	0.970686	GGACT	0.907407	ENSG00000171155
ENST00000371313	596	30	0.995099	GGACA	0.966667	ENSG00000171155
ENST00000371313	1095	49	0.972056	GGACT	0.918367	ENSG00000171155
ENST00000304222	1435	28	0.990743	GGACT	0.928571	ENSG00000170425
ENST00000314134	1854	45	0.992745	GGACT	0.977778	ENSG00000181830
ENST00000314134	2276	43	0.978975	GGACT	0.906977	ENSG00000181830
ENST00000262719	5336	23	0.998487	AGACT	0.913043	ENSG00000081913
ENST00000645214	1149	23	0.998858	GGACC	0.913043	ENSG00000119537
ENST00000610552	1118	61	0.988633	AGACT	0.918033	ENSG00000136856
ENST00000373371	1457	99	0.990727	AGACT	0.949495	ENSG00000136856
ENST00000373360	1249	100	0.988146	AGACT	0.91	ENSG00000136856
ENST00000615331	2583	34	0.983237	AGACT	0.970588	ENSG00000272391
ENST00000311956	1485	26	0.996657	GGACT	0.923077	ENSG00000175220
ENST00000514213	3182	112	0.986263	GGACT	0.901786	ENSG00000138768
ENST00000264904	3194	113	0.986909	GGACT	0.911504	ENSG00000138768
ENST00000311764	514	21	0.949525	GAACT	0.904762	ENSG00000175213
ENST00000397942	1155	22	0.993321	GGACT	0.954545	ENSG00000170677
ENST00000397942	1562	25	0.987162	GGACT	0.96	ENSG00000170677
ENST00000582322	1567	22	0.988823	GGACT	0.954545	ENSG00000170677
ENST00000582322	1634	23	0.961706	AGACT	0.913043	ENSG00000170677
ENST00000301998	590	26	0.999092	GGACA	0.961538	ENSG00000170340
ENST00000301998	602	35	0.963548	AGACT	1	ENSG00000170340
ENST00000405767	447	26	0.999127	GGACA	0.961538	ENSG00000170340
ENST00000405767	459	35	0.96284	AGACT	1	ENSG00000170340
ENST00000232375	1664	21	0.99807	AGACT	0.952381	ENSG00000114268
ENST00000232375	1843	24	0.986462	TGACT	0.958333	ENSG00000114268
ENST00000372067	2101	42	0.948749	GGACT	0.904762	ENSG00000112715
ENST00000672860	2101	42	0.950054	GGACT	0.904762	ENSG00000112715
ENST00000372064	1475	53	0.948476	GGACT	0.924528	ENSG00000112715
ENST00000372064	1973	41	0.997659	GGACT	0.902439	ENSG00000112715
ENST00000372077	1400	51	0.950187	GGACT	0.941176	ENSG00000112715
ENST00000405015	2486	28	0.9739	AGACT	0.928571	ENSG00000115504
ENST00000307630	1159	43	0.987733	GGACT	0.930233	ENSG00000170027
ENST00000373264	1285	35	0.99723	TGACT	0.942857	ENSG00000136807
ENST00000373264	1380	49	0.995427	GGACT	0.938776	ENSG00000136807
ENST00000672073	1508	40	0.995282	GGACA	0.975	ENSG00000134575
ENST00000672073	1700	41	0.999258	GGACA	0.926829	ENSG00000134575
ENST00000672636	1508	40	0.995313	GGACA	0.975	ENSG00000134575
ENST00000672636	1700	41	0.999239	GGACA	0.926829	ENSG00000134575
ENST00000256997	1600	40	0.995089	GGACA	0.975	ENSG00000134575
ENST00000256997	1792	41	0.999289	GGACA	0.926829	ENSG00000134575
ENST00000374338	1368	27	0.995244	GGACT	0.925926	ENSG00000157978
ENST00000638442	1605	29	0.994245	AGACT	0.965517	ENSG00000113319
ENST00000248594	1741	48	0.994542	GGACT	1	ENSG00000127947
ENST00000474295	1088	56	0.987696	GGACT	0.928571	ENSG00000117640
ENST00000374303	1172	52	0.988361	GGACT	0.923077	ENSG00000117640
ENST00000374307	1087	55	0.988031	GGACT	0.927273	ENSG00000117640
ENST00000374301	1318	52	0.98802	GGACT	0.923077	ENSG00000117640
ENST00000374300	1272	52	0.988625	GGACT	0.923077	ENSG00000117640
ENST00000466284	2483	56	0.987412	GGACT	0.928571	ENSG00000117640
ENST00000234256	2143	82	0.991115	GGACT	0.95122	ENSG00000115902
ENST00000340879	700	46	0.994617	AGACT	0.913043	ENSG00000068745
ENST00000356388	1420	27	0.988843	GGACT	0.962963	ENSG00000198369
ENST00000356388	1868	34	0.992131	TGACT	0.911765	ENSG00000198369
ENST00000394299	945	941	0.985893	GGACT	0.903294	ENSG00000147257
ENST00000631057	638	362	0.982386	GGACT	0.903315	ENSG00000147257
ENST00000393812	569	173	0.99428	GGACT	0.901734	ENSG00000157593
ENST00000537814	263	31	0.997444	GGACT	0.935484	ENSG00000157593
ENST00000619360	1637	25	0.993404	GGACT	1	ENSG00000146232
ENST00000619360	1657	28	0.993828	AGACT	0.964286	ENSG00000146232
ENST00000275015	1874	25	0.993559	GGACT	1	ENSG00000146232
ENST00000275015	1894	28	0.993851	AGACT	0.964286	ENSG00000146232
ENST00000395474	642	28	0.997248	GGACT	1	ENSG00000178252
ENST00000395474	719	29	0.990871	TGACT	0.931034	ENSG00000178252
ENST00000395474	1254	32	0.995873	GGACA	0.90625	ENSG00000178252
ENST00000395474	3653	74	0.985093	GGACT	0.918919	ENSG00000178252
ENST00000610967	500	28	0.9973	GGACT	1	ENSG00000178252
ENST00000610967	577	29	0.990519	TGACT	0.931034	ENSG00000178252
ENST00000610967	1112	32	0.995807	GGACA	0.90625	ENSG00000178252
ENST00000610967	3511	74	0.9853	GGACT	0.918919	ENSG00000178252
ENST00000608424	313	28	0.997238	GGACT	1	ENSG00000178252
ENST00000608424	390	29	0.990132	TGACT	0.931034	ENSG00000178252
ENST00000608424	925	32	0.99555	GGACA	0.90625	ENSG00000178252
ENST00000608424	3324	74	0.983892	GGACT	0.905405	ENSG00000178252
ENST00000448293	224	22	0.998102	GGACT	1	ENSG00000178252
ENST00000448293	301	23	0.990826	TGACT	0.913043	ENSG00000178252
ENST00000448293	3235	24	0.990183	GGACT	0.916667	ENSG00000178252
ENST00000615452	1209	38	0.981443	GGACT	0.921053	ENSG00000178252
ENST00000257013	838	37	0.989345	GGACT	0.972973	ENSG00000134590
ENST00000357496	326	31	0.99027	GGACT	0.903226	ENSG00000198218
ENST00000374168	2548	53	0.992607	GGACT	0.962264	ENSG00000117676
ENST00000374168	2723	68	0.999849	AGACT	0.955882	ENSG00000117676
ENST00000374168	2803	46	0.966507	AGACA	0.913043	ENSG00000117676
ENST00000374166	2498	53	0.992662	GGACT	0.962264	ENSG00000117676
ENST00000374166	2673	68	0.99984	AGACT	0.955882	ENSG00000117676
ENST00000374166	2753	46	0.967535	AGACA	0.913043	ENSG00000117676
ENST00000530003	2390	54	0.991236	GGACT	0.944444	ENSG00000117676
ENST00000530003	2565	68	0.999836	AGACT	0.955882	ENSG00000117676
ENST00000324856	6649	20	0.995928	GGACT	0.95	ENSG00000117713
ENST00000296861	2327	101	0.993447	GGACT	0.960396	ENSG00000146072
ENST00000300456	2399	42	0.992727	TGACT	0.928571	ENSG00000167114
ENST00000442253	1572	91	0.994998	GGACT	0.989011	ENSG00000170915
ENST00000442253	1913	93	0.993467	GGACA	0.903226	ENSG00000170915
ENST00000360726	1598	90	0.994989	GGACT	0.988889	ENSG00000170915
ENST00000360726	1939	92	0.993246	GGACA	0.902174	ENSG00000170915
ENST00000299638	1133	21	0.987184	AGACT	0.904762	ENSG00000255529
ENST00000246166	1843	43	0.998364	AGACT	0.953488	ENSG00000257365
ENST00000429989	1238	103	0.981454	TGACT	0.902913	ENSG00000108219
ENST00000372164	1023	103	0.981357	TGACT	0.902913	ENSG00000108219
ENST00000372158	1275	103	0.981413	TGACT	0.902913	ENSG00000108219
ENST00000616406	986	95	0.982936	TGACT	0.905263	ENSG00000108219
ENST00000430566	937	115	0.984876	GGACA	0.904348	ENSG00000035141
ENST00000370888	1771	39	0.996608	GGACT	0.974359	ENSG00000137269
ENST00000340573	931	34	0.974491	GGACT	0.911765	ENSG00000156587
ENST00000409939	2756	50	0.996484	GGACT	0.94	ENSG00000169221
ENST00000542507	1585	93	0.988443	AGACT	0.924731	ENSG00000198492
ENST00000373812	1503	93	0.988725	AGACT	0.924731	ENSG00000198492
ENST00000541996	1478	93	0.989197	AGACT	0.924731	ENSG00000198492
ENST00000252809	942	944	0.992515	AGACT	0.901483	ENSG00000130513
ENST00000560585	1895	26	0.990076	GGACT	0.923077	ENSG00000140297
ENST00000396065	1754	50	0.991864	GGACT	0.94	ENSG00000140297
ENST00000327111	3111	31	0.983243	AGACT	0.935484	ENSG00000175745
ENST00000327111	3266	45	0.995929	AGACT	0.933333	ENSG00000175745
ENST00000327111	3415	31	0.998856	GGACC	1	ENSG00000175745
ENST00000327111	3482	45	0.989869	GGACT	0.911111	ENSG00000175745
ENST00000681650	1638	35	0.996252	AGACT	0.942857	ENSG00000172409
ENST00000529430	1443	35	0.996328	AGACT	0.942857	ENSG00000172409
ENST00000533682	1477	34	0.996515	AGACT	0.941176	ENSG00000172409
ENST00000302731	1284	35	0.996309	AGACT	0.942857	ENSG00000172409
ENST00000542838	3387	25	0.993974	GGACT	0.96	ENSG00000013573
ENST00000228264	3192	25	0.994025	GGACT	0.96	ENSG00000013573
ENST00000545668	3226	25	0.993972	GGACT	0.96	ENSG00000013573
ENST00000350437	3199	25	0.993998	GGACT	0.96	ENSG00000013573
ENST00000380412	1935	48	0.969174	AGACT	0.9375	ENSG00000169957
ENST00000562803	1774	40	0.965501	AGACT	0.925	ENSG00000169957
ENST00000480687	1280	41	0.979441	GGACT	0.95122	ENSG00000173540
ENST00000308388	1388	42	0.978136	GGACT	0.952381	ENSG00000173540
ENST00000308375	1469	42	0.978381	GGACT	0.952381	ENSG00000173540
ENST00000677393	1173	29	0.974859	GGACT	0.931034	ENSG00000173540
ENST00000262518	9431	29	0.996708	GGACC	0.931034	ENSG00000080603
ENST00000262518	9638	35	0.970283	GGACT	0.971429	ENSG00000080603
ENST00000262518	9751	34	0.98066	AGACT	0.911765	ENSG00000080603
ENST00000395059	8509	21	0.99749	GGACC	0.904762	ENSG00000080603
ENST00000395059	8716	22	0.955397	GGACT	0.954545	ENSG00000080603
ENST00000395059	8829	21	0.984733	AGACT	0.904762	ENSG00000080603
ENST00000371953	493	26	0.999711	GGACC	0.961538	ENSG00000171862
ENST00000373795	2077	105	0.99358	GGACT	0.933333	ENSG00000116350
ENST00000262803	4427	72	0.993658	GGACT	0.916667	ENSG00000005007
ENST00000262803	4802	83	0.993002	GGACT	0.963855	ENSG00000005007
ENST00000599848	4418	72	0.993558	GGACT	0.916667	ENSG00000005007
ENST00000599848	4793	82	0.992916	GGACT	0.963415	ENSG00000005007
ENST00000394419	2626	25	0.999196	GGACA	0.96	ENSG00000072110
ENST00000652046	1040	26	0.992158	TGACT	0.923077	ENSG00000026103
ENST00000355740	1224	26	0.991905	TGACT	0.923077	ENSG00000026103
ENST00000471231	2958	20	0.986416	GGACT	0.95	ENSG00000099364
ENST00000338343	3800	20	0.986378	GGACT	0.95	ENSG00000099364
ENST00000562319	3106	20	0.986765	GGACT	0.95	ENSG00000099364
ENST00000372586	970	43	0.954363	GGACT	0.906977	ENSG00000175283
ENST00000372586	1045	29	0.991562	GGACT	0.965517	ENSG00000175283
ENST00000413852	2615	35	0.995969	GGACT	0.942857	ENSG00000001617
ENST00000002829	3009	35	0.996185	GGACT	0.942857	ENSG00000001617
ENST00000434342	2945	35	0.996114	GGACT	0.942857	ENSG00000001617
ENST00000315367	1012	21	0.998274	GGACA	0.952381	ENSG00000175895
ENST00000340811	3428	23	0.983938	GGACT	0.913043	ENSG00000057294
ENST00000340811	3466	21	0.988547	GGACT	0.952381	ENSG00000057294
ENST00000370693	897	140	0.978435	AGACT	0.942857	ENSG00000112208
ENST00000372491	1400	32	0.987933	GGACT	0.96875	ENSG00000188483
ENST00000372491	1478	36	0.978626	AGACT	0.916667	ENSG00000188483
ENST00000351698	1496	35	0.982234	AGACT	0.942857	ENSG00000136827
ENST00000226225	1358	35	0.997255	AGACT	1	ENSG00000109079
ENST00000308360	1985	77	0.984233	GGACT	0.909091	ENSG00000087111
ENST00000395346	2271	78	0.984884	GGACT	0.910256	ENSG00000087111
ENST00000218104	1083	23	0.993222	TGACT	0.913043	ENSG00000101986
ENST00000266025	921	51	0.992027	GGACT	0.921569	ENSG00000126062
ENST00000266025	1667	74	0.995096	GGACT	0.905405	ENSG00000126062
ENST00000266025	1954	71	0.99356	AGACT	0.901408	ENSG00000126062
ENST00000318560	3841	29	0.989173	GGACT	1	ENSG00000097007
ENST00000318560	3932	31	0.996585	GGACT	1	ENSG00000097007
ENST00000371361	2524	30	0.981608	GGACT	0.966667	ENSG00000173145
ENST00000297273	2627	20	0.991091	GGACT	0.95	ENSG00000127995
ENST00000394806	362	23	0.985125	GGACT	1	ENSG00000155330
ENST00000394806	468	23	0.989317	GGACT	0.913043	ENSG00000155330
ENST00000285697	563	34	0.993056	GGACT	1	ENSG00000155330
ENST00000285697	669	35	0.992067	GGACT	0.914286	ENSG00000155330
ENST00000263847	2608	25	0.985861	TGACT	0.96	ENSG00000110048
ENST00000357710	1826	33	0.982112	GGACT	0.939394	ENSG00000080815
ENST00000357710	1881	28	0.986386	GGACT	0.928571	ENSG00000080815
ENST00000324501	1778	36	0.97968	GGACT	0.916667	ENSG00000080815
ENST00000324501	1833	31	0.988668	GGACT	0.935484	ENSG00000080815
ENST00000394164	2096	33	0.982106	GGACT	0.939394	ENSG00000080815
ENST00000394164	2151	28	0.986364	GGACT	0.928571	ENSG00000080815
ENST00000406768	3112	33	0.9819	GGACT	0.939394	ENSG00000080815
ENST00000406768	3167	28	0.986861	GGACT	0.928571	ENSG00000080815
ENST00000373477	1815	201	0.991795	GGACT	0.935323	ENSG00000134684
ENST00000675785	1690	200	0.991502	GGACT	0.935	ENSG00000134684
ENST00000304863	867	424	0.989853	GGACT	0.919811	ENSG00000169021
ENST00000372146	1942	24	0.997437	GGACT	0.916667	ENSG00000125484
ENST00000262643	1698	55	0.997538	GGACT	0.981818	ENSG00000105173
ENST00000444983	1524	54	0.997278	GGACT	0.981481	ENSG00000105173
ENST00000357943	1389	41	0.996823	GGACT	0.95122	ENSG00000105173
ENST00000680353	2041	41	0.988142	GGACT	0.97561	ENSG00000119977
ENST00000680144	2161	49	0.98716	GGACT	0.959184	ENSG00000119977
ENST00000371217	2265	49	0.987363	GGACT	0.959184	ENSG00000119977
ENST00000265993	2481	48	0.987158	GGACT	0.958333	ENSG00000119977
ENST00000614499	2312	49	0.987394	GGACT	0.959184	ENSG00000119977
ENST00000680709	2028	49	0.987268	GGACT	0.959184	ENSG00000119977
ENST00000379671	584	63	0.979723	GGACT	0.904762	ENSG00000134986
ENST00000257435	436	59	0.981004	GGACT	0.915254	ENSG00000134986
ENST00000446294	572	60	0.98269	GGACT	0.916667	ENSG00000134986
ENST00000447165	798	61	0.982981	GGACT	0.918033	ENSG00000134986
ENST00000316836	570	22	0.995583	GGACT	0.909091	ENSG00000176903
ENST00000316836	574	24	0.991324	TGACT	0.916667	ENSG00000176903
ENST00000316836	604	22	0.995419	GGACT	1	ENSG00000176903
ENST00000285407	1143	24	0.993512	AGACT	1	ENSG00000155090
ENST00000395884	1889	24	0.993505	AGACT	1	ENSG00000155090
ENST00000285737	3469	28	0.996994	AGACT	0.928571	ENSG00000102910
ENST00000555730	1759	22	0.994372	TGACT	0.954545	ENSG00000119725
ENST00000262384	2820	31	0.992565	AGACT	0.903226	ENSG00000102921
ENST00000272430	1999	219	0.986084	GGACT	0.908676	ENSG00000114993
ENST00000305557	2425	221	0.986057	GGACT	0.909502	ENSG00000114993
ENST00000233330	2046	220	0.98629	GGACT	0.909091	ENSG00000114993
ENST00000296490	1436	39	0.971425	AGACT	0.923077	ENSG00000164091
ENST00000612460	1151	26	0.988589	GGACT	0.961538	ENSG00000102125
ENST00000601016	1241	21	0.98592	GGACT	0.952381	ENSG00000102125
ENST00000335613	3470	56	0.993849	GGACT	0.910714	ENSG00000167992
ENST00000613271	2969	57	0.993479	GGACT	0.912281	ENSG00000167992
ENST00000482108	2761	144	0.991823	GGACT	0.944444	ENSG00000242265
ENST00000482108	3318	180	0.988495	GGACT	0.944444	ENSG00000242265
ENST00000482108	4066	253	0.985144	GGACT	0.909091	ENSG00000242265
ENST00000617526	2538	143	0.991799	GGACT	0.944056	ENSG00000242265
ENST00000617526	3095	180	0.988784	GGACT	0.944444	ENSG00000242265
ENST00000617526	3843	253	0.984836	GGACT	0.909091	ENSG00000242265
ENST00000615790	2540	143	0.99184	GGACT	0.944056	ENSG00000242265
ENST00000615790	3097	180	0.988737	GGACT	0.944444	ENSG00000242265
ENST00000615790	3845	253	0.985752	GGACT	0.909091	ENSG00000242265
ENST00000612941	2538	143	0.991865	GGACT	0.944056	ENSG00000242265
ENST00000612941	3095	180	0.988412	GGACT	0.944444	ENSG00000242265
ENST00000612941	3843	253	0.984629	GGACT	0.909091	ENSG00000242265
ENST00000343348	3914	22	0.9991	GGACA	0.954545	ENSG00000092421
ENST00000290573	3333	65	0.988508	GGACT	0.969231	ENSG00000159399
ENST00000409174	2985	65	0.988272	GGACT	0.969231	ENSG00000159399
ENST00000369660	1101	63	0.997405	GGACT	0.984127	ENSG00000102178
ENST00000407228	1292	29	0.973354	AGACT	0.931034	ENSG00000103460
ENST00000219746	1539	32	0.976074	AGACT	0.9375	ENSG00000103460
ENST00000225724	960	31	0.988179	GGACT	0.903226	ENSG00000108587
ENST00000451249	908	31	0.987772	GGACT	0.903226	ENSG00000108587
ENST00000373178	922	84	0.990656	GGACT	0.904762	ENSG00000116863
ENST00000371899	2044	28	0.969213	GGACT	0.964286	ENSG00000160326
ENST00000371897	1855	38	0.974814	GGACT	0.947368	ENSG00000160326
ENST00000266126	1306	30	0.996368	GGACT	1	ENSG00000119718
ENST00000316634	719	45	0.986448	AGACT	0.933333	ENSG00000174446
ENST00000307979	629	40	0.983809	AGACT	0.925	ENSG00000174446
ENST00000231004	1659	73	0.989996	GGACT	0.958904	ENSG00000113083
ENST00000610495	1184	46	0.968429	GGACT	0.934783	ENSG00000277203
ENST00000481739	1676	64	0.94914	GGACT	0.90625	ENSG00000186350
ENST00000330045	1362	22	0.986813	GGACT	0.954545	ENSG00000185515
ENST00000369459	1239	22	0.9873	GGACT	0.954545	ENSG00000185515
ENST00000369462	1442	22	0.987205	GGACT	0.954545	ENSG00000185515
ENST00000278836	3943	41	0.995993	AGACT	0.926829	ENSG00000124920
ENST00000278836	4019	42	0.97067	AGACT	0.904762	ENSG00000124920
ENST00000278836	4102	37	0.986287	GGACT	0.918919	ENSG00000124920
ENST00000265460	3749	41	0.995694	AGACT	0.926829	ENSG00000124920
ENST00000265460	3825	42	0.97077	AGACT	0.904762	ENSG00000124920
ENST00000265460	3908	37	0.986856	GGACT	0.918919	ENSG00000124920
ENST00000509894	3446	24	0.973807	GGACT	0.958333	ENSG00000112742
ENST00000230510	3198	24	0.97349	GGACT	0.958333	ENSG00000112742
ENST00000369798	2687	23	0.974212	GGACT	0.956522	ENSG00000112742
ENST00000679624	5580	20	0.998589	GGACT	1	ENSG00000166949
ENST00000681239	5608	20	0.99855	GGACT	1	ENSG00000166949
ENST00000305885	680	63	0.994183	GGACT	0.936508	ENSG00000168496
ENST00000622749	1178	46	0.977602	GGACT	0.956522	ENSG00000277150
ENST00000373055	1040	31	0.946135	GGACT	0.935484	ENSG00000134690
ENST00000327331	978	31	0.945166	GGACT	0.935484	ENSG00000134690
ENST00000373045	1618	47	0.989789	GGACT	0.93617	ENSG00000185090
ENST00000397631	1305	69	0.988225	GGACT	0.942029	ENSG00000185090
ENST00000329006	904	32	0.990059	GGACT	0.9375	ENSG00000185090
ENST00000421367	1328	72	0.993751	GGACT	0.986111	ENSG00000107566
ENST00000421367	1521	87	0.99261	GGACT	0.908046	ENSG00000107566
ENST00000373001	1696	24	0.993832	AGACT	0.916667	ENSG00000116954
ENST00000373001	1796	22	0.972923	GGACA	0.954545	ENSG00000116954
ENST00000249636	1963	33	0.987503	GGACT	0.969697	ENSG00000033800
ENST00000545237	2698	22	0.985772	GGACT	0.954545	ENSG00000033800
ENST00000322652	2483	20	0.996713	GGACA	0.95	ENSG00000178691
ENST00000256682	824	42	0.993643	AGACA	0.97619	ENSG00000134287
ENST00000447318	703	21	0.988991	AGACA	0.952381	ENSG00000134287
ENST00000409760	690	21	0.969325	GGACT	0.904762	ENSG00000118640
ENST00000378024	17147	35	0.989894	GGACT	0.914286	ENSG00000124942
ENST00000318364	587	134	0.989576	GGACT	0.902985	ENSG00000055950
ENST00000477279	480	90	0.990387	GGACT	0.911111	ENSG00000055950
ENST00000370250	2394	25	0.998008	AGACT	1	ENSG00000095539
ENST00000210633	2114	42	0.997835	AGACT	0.952381	ENSG00000095539
ENST00000371756	1537	47	0.984995	GGACT	0.93617	ENSG00000130560
ENST00000418388	1079	25	0.98857	AGACT	1	ENSG00000238227
ENST00000418388	1267	31	0.988573	GGACT	0.967742	ENSG00000238227
ENST00000561457	1048	25	0.989166	AGACT	1	ENSG00000238227
ENST00000561457	1236	31	0.988245	GGACT	0.967742	ENSG00000238227
ENST00000551245	1589	22	0.997543	GGACT	1	ENSG00000135451
ENST00000257909	1578	21	0.998338	GGACT	1	ENSG00000135451
ENST00000358701	1787	48	0.993811	AGACT	1	ENSG00000165661
ENST00000553127	2206	27	0.971424	GGACT	0.962963	ENSG00000123352
ENST00000321898	2049	28	0.967208	GGACT	0.928571	ENSG00000123352
ENST00000552918	2125	28	0.967791	GGACT	0.928571	ENSG00000123352
ENST00000531323	992	72	0.991616	GGACT	0.986111	ENSG00000204922
ENST00000377953	522	72	0.991161	GGACT	0.986111	ENSG00000204922
ENST00000424697	646	20	0.991377	AGACT	0.95	ENSG00000166526
ENST00000303915	1408	20	0.991209	AGACT	0.95	ENSG00000166526
ENST00000412947	493	20	0.991129	AGACT	0.95	ENSG00000166526
ENST00000276704	662	28	0.993044	AGACT	1	ENSG00000189376
ENST00000307366	563	70	0.986116	GGACA	0.928571	ENSG00000168569
ENST00000299238	1572	20	0.995818	GGACT	0.95	ENSG00000166189
ENST00000299238	1611	21	0.998573	GGACT	0.952381	ENSG00000166189
ENST00000337109	2630	34	0.968826	GGACT	0.970588	ENSG00000132313
ENST00000247668	1543	24	0.993102	GGACC	0.916667	ENSG00000127191
ENST00000247668	1753	29	0.996401	AGACT	0.931034	ENSG00000127191
ENST00000372759	1324	65	0.954228	AGACT	0.907692	ENSG00000084073
ENST00000303545	1053	38	0.998544	GGACC	0.947368	ENSG00000170881
ENST00000237455	2000	20	0.967285	GGACT	1	ENSG00000239305
ENST00000237455	2357	24	0.996683	GGACT	1	ENSG00000239305
ENST00000518547	2816	20	0.997029	GAACT	0.95	ENSG00000170873
ENST00000409687	2970	163	0.990463	GGACT	0.957055	ENSG00000186193
ENST00000378017	2286	20	0.997062	GAACT	0.95	ENSG00000170873
ENST00000566936	1546	22	0.986585	GGACT	0.954545	ENSG00000125170
ENST00000647097	2740	22	0.99631	GGACA	0.909091	ENSG00000109323
ENST00000354497	704	21	0.976476	GGACT	0.904762	ENSG00000133318
ENST00000336032	1178	82	0.990382	GGACT	0.97561	ENSG00000146278
ENST00000343666	981	72	0.996889	GGACT	0.972222	ENSG00000187713
ENST00000343666	1041	78	0.993046	GGACT	0.961538	ENSG00000187713
ENST00000295959	1139	21	0.992277	AGACT	0.904762	ENSG00000163684
ENST00000651626	1633	271	0.961786	GGACT	0.907749	ENSG00000136997
ENST00000377970	2027	363	0.966797	GGACT	0.914601	ENSG00000136997
ENST00000524013	1888	362	0.966191	GGACT	0.914365	ENSG00000136997
ENST00000621592	1880	364	0.966854	GGACT	0.914835	ENSG00000136997
ENST00000652288	1553	307	0.965194	GGACT	0.915309	ENSG00000136997
ENST00000645271	1114	34	0.990411	GGACT	0.911765	ENSG00000284976
ENST00000414441	1952	33	0.98116	GGACT	0.969697	ENSG00000146834
ENST00000310512	2512	48	0.985762	GGACT	0.979167	ENSG00000146834
ENST00000262052	2821	21	0.987476	GGACT	0.904762	ENSG00000110911
ENST00000394904	2812	21	0.988055	GGACT	0.904762	ENSG00000110911
ENST00000369774	4722	21	0.995612	GGACT	1	ENSG00000107957
ENST00000355946	4501	22	0.99519	GGACT	1	ENSG00000107957
ENST00000456324	869	32	0.98733	GGACT	0.90625	ENSG00000167635
ENST00000443387	439	34	0.988408	GGACT	0.911765	ENSG00000167635
ENST00000324170	600	48	0.983989	GGACT	0.916667	ENSG00000155329
ENST00000324170	608	44	0.995285	GGACT	1	ENSG00000155329
ENST00000355372	593	48	0.983468	GGACT	0.916667	ENSG00000155329
ENST00000355372	601	44	0.995251	GGACT	1	ENSG00000155329
ENST00000509437	611	48	0.984292	GGACT	0.916667	ENSG00000155329
ENST00000509437	619	44	0.995249	GGACT	1	ENSG00000155329
ENST00000258439	2712	38	0.987203	GGACT	0.973684	ENSG00000135956
ENST00000432959	2686	31	0.985005	GGACT	0.967742	ENSG00000135956
ENST00000406310	1516	55	0.99499	GGACT	0.981818	ENSG00000173153
ENST00000677967	1489	55	0.994899	GGACT	0.981818	ENSG00000173153
ENST00000000442	1492	55	0.994963	GGACT	0.981818	ENSG00000173153
ENST00000405666	1501	55	0.994117	GGACT	0.963636	ENSG00000173153
ENST00000431828	3164	31	0.995397	AGACT	0.935484	ENSG00000114982
ENST00000431828	3221	31	0.991368	GGACA	0.935484	ENSG00000114982
ENST00000431828	3843	36	0.992023	TGACT	0.944444	ENSG00000114982
ENST00000666923	3246	31	0.995536	AGACT	0.935484	ENSG00000114982
ENST00000666923	3303	31	0.991496	GGACA	0.935484	ENSG00000114982
ENST00000666923	3925	36	0.992331	TGACT	0.944444	ENSG00000114982
ENST00000678771	466	29	0.986439	GGACT	0.931034	ENSG00000164615
ENST00000677273	451	29	0.986439	GGACT	0.931034	ENSG00000164615
ENST00000297156	416	29	0.986706	GGACT	0.931034	ENSG00000164615
ENST00000372396	3632	23	0.9895	GGACT	1	ENSG00000066135
ENST00000617516	508	74	0.98985	GGACT	0.932432	ENSG00000276023
ENST00000613659	604	74	0.990769	GGACT	0.945946	ENSG00000276023
ENST00000614411	1238	74	0.990626	GGACT	0.945946	ENSG00000276023
ENST00000264963	1097	55	0.997335	TGACT	1	ENSG00000114988
ENST00000264963	1965	82	0.980542	GGACT	0.95122	ENSG00000114988
ENST00000377079	1130	44	0.997513	TGACT	1	ENSG00000114988
ENST00000377079	1998	45	0.98882	GGACT	0.977778	ENSG00000114988
ENST00000358387	1024	33	0.988648	GGACT	0.909091	ENSG00000113621
ENST00000343245	1259	33	0.962274	AGACT	0.969697	ENSG00000057663
ENST00000635758	1202	37	0.973513	AGACT	0.945946	ENSG00000057663
ENST00000369076	1352	34	0.964151	AGACT	0.941176	ENSG00000057663
ENST00000619133	686	41	0.983463	AGACT	0.95122	ENSG00000272398
ENST00000606017	329	39	0.981997	AGACT	0.948718	ENSG00000272398
ENST00000621654	1609	88	0.997227	GGACT	0.977273	ENSG00000273604
ENST00000320631	1855	61	0.996047	AGACT	0.918033	ENSG00000110047
ENST00000621096	1823	61	0.996076	AGACT	0.918033	ENSG00000110047
ENST00000359393	2109	61	0.99588	AGACT	0.918033	ENSG00000110047
ENST00000314940	1416	215	0.989198	GGACT	0.916279	ENSG00000177733
ENST00000314940	1459	239	0.989644	GGACT	0.937238	ENSG00000177733
ENST00000369405	616	31	0.988355	GGACT	0.967742	ENSG00000023041
ENST00000619039	3090	30	0.993654	GGACT	0.966667	ENSG00000276293
ENST00000619039	3298	31	0.970385	GGACT	0.967742	ENSG00000276293
ENST00000394634	925	30	0.994253	TGACT	0.933333	ENSG00000205403
ENST00000394635	949	27	0.994846	TGACT	0.962963	ENSG00000205403
ENST00000531072	1070	127	0.995435	GGACT	0.976378	ENSG00000168061
ENST00000398846	1242	135	0.995105	GGACT	0.977778	ENSG00000168061
ENST00000652489	940	132	0.995338	GGACT	0.977273	ENSG00000168061
ENST00000674184	1045	34	0.993147	GGACT	0.970588	ENSG00000168061
ENST00000328709	618	20	0.99052	AGACT	0.95	ENSG00000183513
ENST00000447079	4594	23	0.969515	GGACT	0.913043	ENSG00000167258
ENST00000393445	1200	23	0.951083	AGACT	0.913043	ENSG00000135945
ENST00000258428	1244	23	0.950229	AGACT	0.913043	ENSG00000135945
ENST00000392587	1516	22	0.995856	AGACT	0.954545	ENSG00000112290
ENST00000392586	1656	21	0.995889	AGACT	0.952381	ENSG00000112290
ENST00000584601	4721	57	0.998891	AGACT	0.912281	ENSG00000141736
ENST00000269571	4189	89	0.998733	AGACT	0.910112	ENSG00000141736
ENST00000269571	4329	85	0.98894	AGACT	0.917647	ENSG00000141736
ENST00000406381	4192	89	0.998701	AGACT	0.910112	ENSG00000141736
ENST00000406381	4332	85	0.988909	AGACT	0.917647	ENSG00000141736
ENST00000541774	3969	89	0.998726	AGACT	0.910112	ENSG00000141736
ENST00000541774	4109	85	0.988675	AGACT	0.917647	ENSG00000141736
ENST00000417689	596	28	0.989384	GGACT	0.964286	ENSG00000172831
ENST00000255108	1664	72	0.990538	GGACT	0.944444	ENSG00000132768
ENST00000265195	1551	64	0.989451	GGACT	0.90625	ENSG00000120725
ENST00000509534	1639	62	0.988821	GGACT	0.903226	ENSG00000120725
ENST00000292852	1594	38	0.99707	GGACT	0.973684	ENSG00000269190
ENST00000292852	1673	42	0.991402	AGACT	0.952381	ENSG00000269190
ENST00000221265	1833	21	0.964586	TGACT	0.904762	ENSG00000006712
ENST00000406246	1705	67	0.978457	GGACT	0.940299	ENSG00000173039
ENST00000308639	1870	67	0.978881	GGACT	0.940299	ENSG00000173039
ENST00000532741	677	24	0.998596	GGACC	0.916667	ENSG00000104529
ENST00000532741	964	28	0.995581	GGACT	0.928571	ENSG00000104529
ENST00000442189	497	24	0.998568	GGACC	0.916667	ENSG00000104529
ENST00000442189	784	28	0.995561	GGACT	0.928571	ENSG00000104529
ENST00000423316	637	24	0.998617	GGACC	0.916667	ENSG00000104529
ENST00000423316	924	28	0.995512	GGACT	0.928571	ENSG00000104529
ENST00000618139	640	24	0.998594	GGACC	0.916667	ENSG00000104529
ENST00000618139	927	28	0.995594	GGACT	0.928571	ENSG00000104529
ENST00000360639	797	26	0.998573	GGACT	0.923077	ENSG00000167173
ENST00000360639	1428	27	0.993678	GGACT	1	ENSG00000167173
ENST00000360639	2389	51	0.988586	GGACT	0.921569	ENSG00000167173
ENST00000394987	705	28	0.998494	GGACT	0.928571	ENSG00000167173
ENST00000394987	1336	27	0.993738	GGACT	1	ENSG00000167173
ENST00000394987	2297	51	0.98843	GGACT	0.921569	ENSG00000167173
ENST00000567617	477	26	0.998751	GGACT	0.923077	ENSG00000167173
ENST00000567617	1108	27	0.993623	GGACT	1	ENSG00000167173
ENST00000567617	2069	51	0.988888	GGACT	0.921569	ENSG00000167173
ENST00000309534	510	41	0.994672	AGACT	0.926829	ENSG00000163320
ENST00000309534	657	51	0.983156	AGACT	0.941176	ENSG00000163320
ENST00000675130	355	27	0.996969	AGACT	0.962963	ENSG00000163320
ENST00000675130	502	35	0.983786	AGACT	0.942857	ENSG00000163320
ENST00000462901	560	23	0.997709	AGACT	1	ENSG00000163320
ENST00000462901	707	30	0.980904	AGACT	0.933333	ENSG00000163320
ENST00000318887	665	20	0.986621	GGACT	1	ENSG00000179021
ENST00000318887	756	23	0.967541	GGACT	0.913043	ENSG00000179021
ENST00000318887	808	23	0.996182	GGACT	1	ENSG00000179021
ENST00000318887	858	23	0.995948	GGACT	0.956522	ENSG00000179021
ENST00000302517	1039	49	0.995977	GGACA	0.938776	ENSG00000171604
ENST00000302517	1919	84	0.99766	GGACA	0.988095	ENSG00000171604
ENST00000511048	619	26	0.995171	GGACA	0.923077	ENSG00000171604
ENST00000511048	1499	44	0.997014	GGACA	0.977273	ENSG00000171604
ENST00000261994	570	31	0.993932	GGACT	0.903226	ENSG00000140093
ENST00000554723	979	31	0.993619	GGACT	0.903226	ENSG00000140093
ENST00000393096	906	31	0.993679	GGACT	0.903226	ENSG00000140093
ENST00000554173	495	31	0.993944	GGACT	0.903226	ENSG00000140093
ENST00000390658	1092	46	0.993254	AGACT	0.934783	ENSG00000176396
ENST00000577454	1405	45	0.996664	AGACT	0.911111	ENSG00000188895
ENST00000264645	1035	28	0.997958	AGACT	1	ENSG00000108349
ENST00000557004	108	23	0.98824	GGACT	0.956522	ENSG00000100665
ENST00000555095	423	24	0.987105	GGACT	0.916667	ENSG00000100665
ENST00000298841	263	24	0.988481	GGACT	0.958333	ENSG00000100665
ENST00000369085	2097	77	0.974274	AGACT	0.922078	ENSG00000151929
ENST00000369085	2341	65	0.99961	GGACT	0.953846	ENSG00000151929
ENST00000369075	343	21	0.992927	GGACA	0.952381	ENSG00000107651
ENST00000368608	1835	22	0.997861	GGACA	1	ENSG00000189241
ENST00000393359	3091	22	0.955045	AGACT	0.954545	ENSG00000135966
ENST00000595531	2983	22	0.955888	AGACT	0.954545	ENSG00000135966
ENST00000468410	1354	25	0.992347	GGACT	0.92	ENSG00000105856
ENST00000222574	1470	25	0.992606	GGACT	0.92	ENSG00000105856
ENST00000338728	2209	53	0.990054	AGACT	0.90566	ENSG00000164465
ENST00000331334	562	419	0.977765	AGACT	0.926014	ENSG00000182512
ENST00000526683	1584	242	0.99306	AGACT	0.921488	ENSG00000179950
ENST00000453551	1591	243	0.992623	AGACT	0.917695	ENSG00000179950
ENST00000313352	1553	243	0.992877	AGACT	0.917695	ENSG00000179950
ENST00000456095	1485	243	0.992874	AGACT	0.917695	ENSG00000179950
ENST00000349157	1570	242	0.992932	AGACT	0.917355	ENSG00000179950
ENST00000527197	1451	198	0.994484	AGACT	0.929293	ENSG00000179950
ENST00000229595	866	135	0.98392	GGACT	0.918519	ENSG00000111875
ENST00000392028	602	20	0.992216	GGACT	1	ENSG00000167565
ENST00000322354	451	22	0.992367	GGACT	1	ENSG00000167565
ENST00000614691	1079	31	0.981516	GGACT	0.903226	ENSG00000170439
ENST00000394252	1024	31	0.981273	GGACT	0.903226	ENSG00000170439
ENST00000326840	2532	22	0.990921	GGACT	0.909091	ENSG00000057019
ENST00000361297	5191	34	0.999308	GGACT	0.970588	ENSG00000086015
ENST00000674079	4661	34	0.999342	GGACT	0.970588	ENSG00000086015
ENST00000372009	3502	26	0.999418	GGACT	0.961538	ENSG00000086015
ENST00000283195	7337	37	0.989451	GGACT	0.918919	ENSG00000153201
ENST00000303596	1204	99	0.990365	GGACT	0.939394	ENSG00000168286
ENST00000303596	1302	86	0.979493	GGACT	0.94186	ENSG00000168286
ENST00000380243	1530	27	0.993313	GGACT	1	ENSG00000205476
ENST00000356454	1538	54	0.968155	AGACT	0.925926	ENSG00000198142
ENST00000263370	3086	20	0.999858	AGACT	0.95	ENSG00000086544
ENST00000408946	771	72	0.985192	GGACT	0.930556	ENSG00000170473
ENST00000398213	638	68	0.986389	GGACT	0.941176	ENSG00000170473
ENST00000525459	579	24	0.983681	GGACT	0.958333	ENSG00000152894
ENST00000332395	1142	23	0.999781	AGACT	1	ENSG00000182810
ENST00000356124	1970	22	0.994375	GGACA	0.909091	ENSG00000139531
ENST00000266971	1983	23	0.994869	GGACA	0.913043	ENSG00000139531
ENST00000394115	2097	20	0.995731	GGACA	0.95	ENSG00000139531
ENST00000548274	2016	22	0.994428	GGACA	0.909091	ENSG00000139531
ENST00000394109	2524	22	0.994075	GGACA	0.909091	ENSG00000139531
ENST00000310137	877	35	0.997188	GGACT	0.914286	ENSG00000239306
ENST00000309922	753	37	0.998059	GGACA	0.972973	ENSG00000174173
ENST00000473183	2860	64	0.990873	GGACT	0.9375	ENSG00000103067
ENST00000565858	2895	64	0.991837	GGACT	0.953125	ENSG00000103067
ENST00000219345	1411	38	0.997094	GGACT	0.973684	ENSG00000103066
ENST00000309602	2440	20	0.9763	GGACC	1	ENSG00000173621
ENST00000529006	6668	39	0.988995	GGACT	0.923077	ENSG00000173120
ENST00000358776	3809	58	0.982602	GGACT	0.931034	ENSG00000196177
ENST00000358776	4663	68	0.973435	GGACT	0.911765	ENSG00000196177
ENST00000346248	3430	22	0.981198	GGACT	0.909091	ENSG00000182022
ENST00000435907	3429	22	0.980992	GGACT	0.909091	ENSG00000182022
ENST00000262662	2284	26	0.997837	GGACA	0.961538	ENSG00000123080
ENST00000262662	2295	26	0.941265	AGACT	0.961538	ENSG00000123080
ENST00000396148	1455	26	0.997795	GGACA	0.961538	ENSG00000123080
ENST00000396148	1466	26	0.941437	AGACT	0.961538	ENSG00000123080
ENST00000242719	854	71	0.984045	GGACT	0.915493	ENSG00000123091
ENST00000298492	1054	22	0.997594	GGACT	1	ENSG00000165660
ENST00000263331	2764	58	0.994778	AGACA	0.965517	ENSG00000125630
ENST00000409894	2454	48	0.995243	AGACA	0.979167	ENSG00000125630
ENST00000417433	2596	56	0.994487	AGACA	0.964286	ENSG00000125630
ENST00000541869	2964	58	0.994879	AGACA	0.965517	ENSG00000125630
ENST00000537335	2866	55	0.995447	AGACA	0.963636	ENSG00000125630
ENST00000306585	387	33	0.99402	GGACT	0.969697	ENSG00000286140
ENST00000519520	387	33	0.994128	GGACT	0.969697	ENSG00000286140
ENST00000448552	547	30	0.994238	GGACT	0.966667	ENSG00000168802
ENST00000272542	1841	118	0.989444	GGACA	0.915254	ENSG00000144136
ENST00000306875	1039	27	0.986007	GGACT	0.925926	ENSG00000213380
ENST00000336034	1048	26	0.996326	GGACT	0.923077	ENSG00000160570
ENST00000596251	1071	26	0.996286	GGACT	0.923077	ENSG00000160570
ENST00000595337	1075	26	0.996114	GGACT	0.923077	ENSG00000160570
ENST00000528372	2236	21	0.992952	TGACT	0.904762	ENSG00000147789
ENST00000268802	1421	291	0.975647	GGACT	0.90378	ENSG00000141101
ENST00000361246	4710	24	0.989143	GGACT	0.916667	ENSG00000198752
ENST00000359154	3099	69	0.992402	GGACT	0.985507	ENSG00000198373
ENST00000568684	2241	38	0.989174	GGACT	0.921053	ENSG00000198373
ENST00000568684	2285	42	0.995007	GGACT	0.97619	ENSG00000198373
ENST00000356003	2837	69	0.992146	GGACT	0.985507	ENSG00000198373
ENST00000485303	1655	22	0.941135	AGACT	1	ENSG00000177707
ENST00000261758	992	186	0.972485	TGACT	0.908602	ENSG00000117899
ENST00000267984	1007	27	0.981639	GGACT	0.925926	ENSG00000140406
ENST00000304271	1059	82	0.963385	AGACT	0.939024	ENSG00000171067
ENST00000304271	1458	116	0.988103	AGACT	0.905172	ENSG00000171067
ENST00000533310	930	26	0.994123	GGACT	0.923077	ENSG00000171067
ENST00000435634	988	59	0.98423	GGACT	0.949153	ENSG00000223496
ENST00000257177	2641	20	0.99768	GGACT	0.95	ENSG00000134744
ENST00000371544	2649	20	0.997665	GGACT	0.95	ENSG00000134744
ENST00000391965	771	24	0.997208	GGACT	0.958333	ENSG00000124444
ENST00000525771	1264	29	0.997976	GGACT	0.965517	ENSG00000124444
ENST00000336564	726	26	0.997575	GGACT	0.923077	ENSG00000124444
ENST00000393110	2077	26	0.997157	GGACT	0.923077	ENSG00000115107
ENST00000393106	1733	25	0.996977	GGACT	0.92	ENSG00000115107
ENST00000306406	928	99	0.993968	GGACT	0.949495	ENSG00000171227
ENST00000383675	1364	21	0.993053	GAACT	0.904762	ENSG00000163608
ENST00000401466	469	85	0.989539	GGACT	0.952941	ENSG00000144120
ENST00000401466	967	98	0.992187	GGACT	0.918367	ENSG00000144120
ENST00000272521	486	86	0.989176	GGACT	0.930233	ENSG00000144120
ENST00000272521	984	98	0.992199	GGACT	0.918367	ENSG00000144120
ENST00000424086	861	89	0.990507	GGACT	0.955056	ENSG00000144120
ENST00000424086	1359	103	0.991325	GGACT	0.912621	ENSG00000144120
ENST00000302243	1670	80	0.98135	GGACT	0.925	ENSG00000168872
ENST00000302243	1996	71	0.998628	GGACC	0.943662	ENSG00000168872
ENST00000302243	2055	107	0.965462	AGACT	0.906542	ENSG00000168872
ENST00000342556	1896	28	0.996498	GGACT	0.928571	ENSG00000166886
ENST00000300131	2068	31	0.996584	GGACT	0.903226	ENSG00000166886
ENST00000443124	2021	33	0.987084	GGACT	0.909091	ENSG00000115109
ENST00000342907	826	22	0.979228	GGACT	0.909091	ENSG00000157350
ENST00000342907	844	22	0.993103	GGACT	1	ENSG00000157350
ENST00000342907	1267	24	0.991341	GGACT	0.916667	ENSG00000157350
ENST00000342907	2339	32	0.999522	AGACT	0.96875	ENSG00000157350
ENST00000342907	2417	24	0.995786	TGACT	0.958333	ENSG00000157350
ENST00000393640	1779	22	0.979705	GGACT	0.909091	ENSG00000157350
ENST00000393640	1797	22	0.993392	GGACT	1	ENSG00000157350
ENST00000393640	2220	24	0.991606	GGACT	0.916667	ENSG00000157350
ENST00000393640	3292	32	0.999546	AGACT	0.96875	ENSG00000157350
ENST00000393640	3370	24	0.995591	TGACT	0.958333	ENSG00000157350
ENST00000302516	3867	212	0.993755	AGACT	0.948113	ENSG00000189091
ENST00000409078	7212	32	0.997601	GGACT	0.96875	ENSG00000074054
ENST00000263710	7427	26	0.997021	GGACT	0.961538	ENSG00000074054
ENST00000397587	7250	32	0.997548	GGACT	0.96875	ENSG00000074054
ENST00000541377	7244	32	0.997643	GGACT	0.96875	ENSG00000074054
ENST00000301838	839	49	0.976842	GGACT	0.959184	ENSG00000168040
ENST00000301838	1313	59	0.98996	GGACA	0.915254	ENSG00000168040
ENST00000613459	4739	31	0.991334	GGACT	0.903226	ENSG00000113716
ENST00000503427	4766	24	0.992211	GGACT	0.916667	ENSG00000113716
ENST00000502717	4444	31	0.991418	GGACT	0.903226	ENSG00000113716
ENST00000252485	1875	172	0.983041	GGACT	0.94186	ENSG00000130202
ENST00000591607	626	59	0.984438	GGACT	0.915254	ENSG00000142252
ENST00000270257	782	86	0.986984	GGACT	0.918605	ENSG00000142252
ENST00000391951	650	30	0.982563	GGACT	0.933333	ENSG00000142252
ENST00000320033	261	24	0.993836	GGACT	0.916667	ENSG00000175906
ENST00000620044	1515	24	0.998124	AGACT	0.916667	ENSG00000007047
ENST00000651917	840	31	0.989783	GGACT	0.903226	ENSG00000164056
ENST00000610581	840	31	0.990178	GGACT	0.903226	ENSG00000164056
ENST00000339241	588	31	0.990566	GGACT	0.903226	ENSG00000164056
ENST00000622283	584	31	0.990437	GGACT	0.903226	ENSG00000164056
ENST00000394339	741	31	0.990083	GGACT	0.903226	ENSG00000164056
ENST00000378799	1215	227	0.998324	AGACT	0.933921	ENSG00000182149
ENST00000378799	1371	250	0.997388	AGACT	0.956	ENSG00000182149
ENST00000378799	1523	179	0.995307	GGACA	0.910615	ENSG00000182149
ENST00000329908	1199	225	0.998287	AGACT	0.937778	ENSG00000182149
ENST00000329908	1355	248	0.997283	AGACT	0.955645	ENSG00000182149
ENST00000329908	1507	178	0.995181	GGACA	0.910112	ENSG00000182149
ENST00000378798	1100	225	0.998399	AGACT	0.937778	ENSG00000182149
ENST00000378798	1256	248	0.997325	AGACT	0.955645	ENSG00000182149
ENST00000378798	1408	178	0.995053	GGACA	0.904494	ENSG00000182149
ENST00000606369	797	74	0.997809	AGACT	0.918919	ENSG00000182149
ENST00000606369	953	91	0.99748	AGACT	0.912088	ENSG00000182149
ENST00000606369	1105	82	0.993345	GGACA	0.902439	ENSG00000182149
ENST00000535424	1296	227	0.998317	AGACT	0.938326	ENSG00000182149
ENST00000535424	1452	250	0.997228	AGACT	0.956	ENSG00000182149
ENST00000535424	1604	180	0.995443	GGACA	0.911111	ENSG00000182149
ENST00000371269	3162	474	0.996882	GGACA	0.945148	ENSG00000116133
ENST00000535035	3170	473	0.996865	GGACA	0.945032	ENSG00000116133
ENST00000309424	1676	20	0.972249	AGACT	1	ENSG00000117877
ENST00000526627	509	21	0.99741	GGACC	0.904762	ENSG00000256235
ENST00000371222	969	53	0.995864	GGACT	0.924528	ENSG00000177606
ENST00000371222	2250	81	0.985549	GGACT	0.950617	ENSG00000177606
ENST00000389146	2022	35	0.992677	GGACT	0.942857	ENSG00000135506
ENST00000538716	1596	28	0.996048	AGACT	0.964286	ENSG00000168591
ENST00000357984	1514	28	0.996092	AGACT	0.964286	ENSG00000168591
ENST00000587989	1578	28	0.996132	AGACT	0.964286	ENSG00000168591
ENST00000319511	2015	32	0.996377	AGACT	0.96875	ENSG00000168591
ENST00000589785	1529	28	0.996003	AGACT	0.964286	ENSG00000168591
ENST00000392519	1522	23	0.985219	AGACT	0.956522	ENSG00000184986
ENST00000431372	1489	23	0.977449	AGACT	0.956522	ENSG00000184986
ENST00000394288	1258	31	0.944697	AGACT	0.903226	ENSG00000138709
ENST00000648358	1717	32	0.946649	AGACT	0.90625	ENSG00000138709
ENST00000266643	1883	20	0.960688	AGACT	0.95	ENSG00000139266
ENST00000357702	3339	25	0.992721	GGACT	1	ENSG00000136715
ENST00000357702	3752	34	0.990592	GGACT	0.970588	ENSG00000136715
ENST00000259235	3232	27	0.992723	GGACT	1	ENSG00000136715
ENST00000259235	3645	37	0.99159	GGACT	0.972973	ENSG00000136715
ENST00000643581	3255	25	0.992583	GGACT	1	ENSG00000136715
ENST00000643581	3668	34	0.990605	GGACT	0.970588	ENSG00000136715
ENST00000259234	3313	25	0.992589	GGACT	1	ENSG00000136715
ENST00000259234	3726	34	0.990498	GGACT	0.970588	ENSG00000136715
ENST00000302177	945	75	0.990581	GGACT	0.973333	ENSG00000170608
ENST00000302165	983	25	0.996513	GGACT	1	ENSG00000170604
ENST00000259241	990	43	0.994481	GGACT	0.930233	ENSG00000136720
ENST00000259241	1023	46	0.995487	GGACT	0.934783	ENSG00000136720
ENST00000259241	1616	65	0.994957	AGACT	0.953846	ENSG00000136720
ENST00000259241	2646	108	0.994273	GGACT	0.935185	ENSG00000136720
ENST00000339950	1175	33	0.998728	GGACA	0.969697	ENSG00000162607
ENST00000371146	1082	33	0.998685	GGACA	0.969697	ENSG00000162607
ENST00000535011	982	232	0.992586	AGACT	0.922414	ENSG00000128595
ENST00000542996	1997	268	0.992762	AGACT	0.921642	ENSG00000128595
ENST00000449187	1111	76	0.992587	AGACT	0.907895	ENSG00000128595
ENST00000249364	1115	273	0.992857	AGACT	0.923077	ENSG00000128595
ENST00000479257	1885	69	0.991132	AGACT	0.913043	ENSG00000128595
ENST00000492595	912	21	0.967746	TGACT	0.904762	ENSG00000121542
ENST00000309934	1745	21	0.966902	TGACT	0.904762	ENSG00000121542
ENST00000248248	1716	33	0.998542	GGACT	0.969697	ENSG00000103111
ENST00000318584	2476	22	0.993432	GGACT	1	ENSG00000181027
ENST00000336314	4158	37	0.991597	GGACT	0.972973	ENSG00000155506
ENST00000336314	4180	34	0.986543	GGACT	0.941176	ENSG00000155506
ENST00000542575	835	228	0.987896	GGACT	0.916667	ENSG00000105281
ENST00000678938	3678	62	0.994429	GGACT	0.919355	ENSG00000136448
ENST00000592782	3869	62	0.99448	GGACT	0.919355	ENSG00000136448
ENST00000258960	3751	62	0.994353	GGACT	0.919355	ENSG00000136448
ENST00000341983	754	20	0.99978	GGACT	0.95	ENSG00000105327
ENST00000249373	2686	26	0.994246	GGACT	0.923077	ENSG00000128602
ENST00000249373	3042	26	0.991988	GGACT	0.923077	ENSG00000128602
ENST00000296181	2760	218	0.98978	GGACT	0.912844	ENSG00000082781
ENST00000299575	2042	99	0.990076	AGACT	0.929293	ENSG00000166454
ENST00000299575	2563	95	0.995607	GGACT	0.926316	ENSG00000166454
ENST00000564241	1966	99	0.988434	AGACT	0.929293	ENSG00000166454
ENST00000564241	2487	95	0.995725	GGACT	0.926316	ENSG00000166454
ENST00000566488	2508	100	0.988559	AGACT	0.93	ENSG00000166454
ENST00000566488	3029	95	0.994964	GGACT	0.915789	ENSG00000166454
ENST00000360708	1346	34	0.819983	TGACT	0.911765	ENSG00000091732
ENST00000336418	762	38	0.996994	AGACT	0.921053	ENSG00000157823
ENST00000398333	1367	31	0.996003	AGACT	0.903226	ENSG00000250021
ENST00000537098	2990	71	0.967913	GGACT	0.901408	ENSG00000153815
ENST00000621537	2271	71	0.968436	GGACT	0.901408	ENSG00000153815
ENST00000420702	1623	22	0.975362	GGACT	0.909091	ENSG00000146410
ENST00000638275	3816	20	0.981383	AGACT	0.95	ENSG00000120071
ENST00000575318	3399	20	0.981318	AGACT	0.95	ENSG00000120071
ENST00000343411	410	34	0.996377	AGACT	0.941176	ENSG00000140943
ENST00000595607	1115	23	0.994632	GGACT	0.913043	ENSG00000178150
ENST00000315849	824	22	0.994825	GGACT	0.909091	ENSG00000178150
ENST00000370994	1380	634	0.989137	AGACT	0.913249	ENSG00000142864
ENST00000370995	1414	629	0.989389	AGACT	0.91256	ENSG00000142864
ENST00000361219	1385	632	0.989129	AGACT	0.911392	ENSG00000142864
ENST00000268171	2255	25	0.984634	AGACT	0.96	ENSG00000140564
ENST00000268171	2540	25	0.985068	GGACC	0.92	ENSG00000140564
ENST00000268171	2747	22	0.968713	GGACT	0.909091	ENSG00000140564
ENST00000610579	2198	25	0.98406	AGACT	0.96	ENSG00000140564
ENST00000610579	2483	25	0.985314	GGACC	0.92	ENSG00000140564
ENST00000610579	2690	22	0.969055	GGACT	0.909091	ENSG00000140564
ENST00000680053	2188	25	0.983338	AGACT	0.96	ENSG00000140564
ENST00000680053	2473	25	0.984737	GGACC	0.92	ENSG00000140564
ENST00000680053	2680	22	0.968795	GGACT	0.909091	ENSG00000140564
ENST00000618099	2352	25	0.983761	AGACT	0.96	ENSG00000140564
ENST00000618099	2637	25	0.985322	GGACC	0.92	ENSG00000140564
ENST00000618099	2844	22	0.968867	GGACT	0.909091	ENSG00000140564
ENST00000681865	2019	25	0.983986	AGACT	0.96	ENSG00000140564
ENST00000681865	2304	25	0.985002	GGACC	0.92	ENSG00000140564
ENST00000681865	2511	22	0.96899	GGACT	0.909091	ENSG00000140564
ENST00000237289	2779	23	0.997079	GGACT	0.913043	ENSG00000118503
ENST00000237289	3041	23	0.987918	GGACT	1	ENSG00000118503
ENST00000612899	3012	23	0.997156	GGACT	0.913043	ENSG00000118503
ENST00000612899	3274	23	0.987459	GGACT	1	ENSG00000118503
ENST00000243253	2053	214	0.992358	GGACT	0.915888	ENSG00000058262
ENST00000243253	2418	209	0.993244	GGACA	0.904306	ENSG00000058262
ENST00000424880	1729	214	0.992694	GGACT	0.920561	ENSG00000058262
ENST00000424880	2094	209	0.993486	GGACA	0.904306	ENSG00000058262
ENST00000254730	1120	20	0.989372	GGACT	0.95	ENSG00000132394
ENST00000345358	651	391	0.993205	GGACT	0.948849	ENSG00000087088
ENST00000391871	546	314	0.992266	GGACT	0.936306	ENSG00000087088
ENST00000293288	1214	130	0.994172	GGACT	0.961538	ENSG00000087088
ENST00000536159	879	66	0.98662	GGACT	0.909091	ENSG00000164442
ENST00000537332	862	67	0.987869	GGACT	0.910448	ENSG00000164442
ENST00000393304	949	34	0.994397	AGACT	0.911765	ENSG00000172780
ENST00000393308	912	34	0.994333	AGACT	0.911765	ENSG00000172780
ENST00000393307	922	34	0.994385	AGACT	0.911765	ENSG00000172780
ENST00000393305	934	34	0.994503	AGACT	0.911765	ENSG00000172780
ENST00000315150	1200	41	0.993979	AGACT	0.902439	ENSG00000172780
ENST00000418265	1593	20	0.996906	AGACT	1	ENSG00000261796
ENST00000420843	1802	52	0.99934	GGACA	0.961538	ENSG00000137486
ENST00000420843	1943	26	0.990923	GGACT	0.961538	ENSG00000137486
ENST00000360025	1822	39	0.999523	GGACA	0.948718	ENSG00000137486
ENST00000311635	2703	82	0.983274	GGACT	0.926829	ENSG00000103264
ENST00000311635	3183	98	0.989569	AGACT	0.969388	ENSG00000103264
ENST00000671377	6464	21	0.958756	GGACT	1	ENSG00000140948
ENST00000268616	5294	21	0.959003	GGACT	1	ENSG00000140948
ENST00000002165	619	264	0.989069	GGACT	0.916667	ENSG00000001036
ENST00000565644	2849	320	0.982667	GGACT	0.903125	ENSG00000103257
ENST00000261622	3422	323	0.983624	GGACT	0.904025	ENSG00000103257
ENST00000362042	346	24	0.995669	GGACT	0.916667	ENSG00000082641
ENST00000362042	1736	38	0.987404	GGACT	0.947368	ENSG00000082641
ENST00000362042	2369	61	0.993899	GGACT	0.934426	ENSG00000082641
ENST00000362042	3022	61	0.994896	GGACT	0.918033	ENSG00000082641
ENST00000585291	1345	40	0.98834	GGACT	0.95	ENSG00000082641
ENST00000585291	1978	62	0.994821	GGACT	0.951613	ENSG00000082641
ENST00000585291	2631	63	0.995028	GGACT	0.920635	ENSG00000082641
ENST00000357480	335	24	0.995651	GGACT	0.916667	ENSG00000082641
ENST00000357480	1635	38	0.987348	GGACT	0.947368	ENSG00000082641
ENST00000357480	2268	61	0.99379	GGACT	0.934426	ENSG00000082641
ENST00000357480	2921	61	0.995063	GGACT	0.918033	ENSG00000082641
ENST00000361665	334	25	0.995843	GGACT	0.92	ENSG00000082641
ENST00000361665	1691	39	0.988603	GGACT	0.948718	ENSG00000082641
ENST00000361665	2324	61	0.994324	GGACT	0.934426	ENSG00000082641
ENST00000361665	2977	62	0.99503	GGACT	0.919355	ENSG00000082641
ENST00000260045	1062	40	0.987589	AGACT	0.95	ENSG00000137492
ENST00000260045	3032	52	0.996889	GGACA	0.961538	ENSG00000137492
ENST00000394166	2700	26	0.994764	AGACT	0.923077	ENSG00000185551
ENST00000394166	2792	30	0.987469	GGACT	0.966667	ENSG00000185551
ENST00000394171	1001	21	0.985316	GGACT	1	ENSG00000185551
ENST00000651975	1459	788	0.994812	AGACT	0.93401	ENSG00000171560
ENST00000403106	1456	785	0.99442	AGACT	0.933758	ENSG00000171560
ENST00000324093	5899	52	0.996361	TGACT	0.903846	ENSG00000004399
ENST00000360943	1103	107	0.988686	GGACT	0.906542	ENSG00000159202
ENST00000360565	2247	26	0.997694	GGACT	1	ENSG00000126461
ENST00000360565	3011	42	0.997686	GGACT	0.928571	ENSG00000126461
ENST00000367419	1053	62	0.991697	GGACT	0.903226	ENSG00000055211
ENST00000393792	1111	49	0.995188	GGACT	0.979592	ENSG00000168246
ENST00000353172	946	26	0.976449	GGACT	0.923077	ENSG00000151364
ENST00000585682	822	23	0.955703	GGACC	0.913043	ENSG00000164125
ENST00000296530	1062	23	0.956557	GGACC	0.913043	ENSG00000164125
ENST00000393807	847	23	0.956855	GGACC	0.913043	ENSG00000164125
ENST00000255977	1563	40	0.987727	GGACT	0.95	ENSG00000133606
ENST00000519948	1005	29	0.993432	GGACT	0.965517	ENSG00000253719
ENST00000342203	2033	20	0.98786	GGACT	0.95	ENSG00000117155
ENST00000437941	2125	20	0.987849	GGACT	0.95	ENSG00000117155
ENST00000422090	1203	41	0.993332	GGACT	1	ENSG00000213024
ENST00000422090	1943	40	0.995403	GGACT	0.925	ENSG00000213024
ENST00000352066	1085	26	0.993204	GGACT	1	ENSG00000213024
ENST00000352066	1825	28	0.996852	GGACT	0.964286	ENSG00000213024
ENST00000261942	1650	35	0.983588	AGACT	0.942857	ENSG00000113194
ENST00000423777	793	23	0.991015	GGACT	0.956522	ENSG00000169136
ENST00000258955	2271	48	0.987854	AGACT	0.958333	ENSG00000136444
ENST00000639847	1950	20	0.980419	GGACT	0.95	ENSG00000258839
ENST00000563594	1698	24	0.997595	GGACT	0.958333	ENSG00000140995
ENST00000617948	1962	23	0.997513	GGACT	0.956522	ENSG00000140995
ENST00000268676	2192	23	0.989668	GGACT	0.913043	ENSG00000140995
ENST00000570182	1628	24	0.997687	GGACT	0.958333	ENSG00000140995
ENST00000264993	1495	61	0.986326	GGACT	0.918033	ENSG00000091527
ENST00000229758	335	49	0.996489	AGACT	0.959184	ENSG00000112029
ENST00000229758	1334	66	0.994625	AGACT	0.954545	ENSG00000112029
ENST00000367241	496	49	0.996499	AGACT	0.959184	ENSG00000112029
ENST00000367241	1495	65	0.994647	AGACT	0.953846	ENSG00000112029
ENST00000304733	1110	81	0.995572	GGACA	0.901235	ENSG00000003249
ENST00000392973	1726	81	0.995917	GGACA	0.901235	ENSG00000003249
ENST00000002501	1091	81	0.995778	GGACA	0.901235	ENSG00000003249
ENST00000568838	1108	81	0.995663	GGACA	0.901235	ENSG00000003249
ENST00000367178	3127	22	0.984071	GGACT	1	ENSG00000213079
ENST00000367186	2885	22	0.98389	GGACT	1	ENSG00000213079
ENST00000417268	2921	22	0.983888	GGACT	1	ENSG00000213079
ENST00000323249	1370	56	0.994615	GGACT	0.928571	ENSG00000131188
ENST00000502922	1272	59	0.995121	GGACT	0.932203	ENSG00000131188
ENST00000510492	1212	59	0.99525	GGACT	0.932203	ENSG00000131188
ENST00000479870	588	21	0.988303	AGACT	0.904762	ENSG00000198420
ENST00000479870	3185	55	0.967351	AGACT	0.945455	ENSG00000198420
ENST00000259075	923	37	0.993578	GGACA	0.972973	ENSG00000136560
ENST00000392749	826	37	0.993563	GGACA	0.972973	ENSG00000136560
ENST00000405852	815	37	0.993397	GGACA	0.972973	ENSG00000136560
ENST00000613047	1142	23	0.981236	GGACT	1	ENSG00000154511
ENST00000613902	964	23	0.981857	GGACT	1	ENSG00000154511
ENST00000616709	922	23	0.981764	GGACT	1	ENSG00000154511
ENST00000370310	1039	23	0.981232	GGACT	1	ENSG00000154511
ENST00000029410	1022	34	0.988672	GGACT	0.911765	ENSG00000027847
ENST00000313386	1458	31	0.987029	GGACT	0.967742	ENSG00000145916
ENST00000542098	1226	26	0.985915	GGACT	0.961538	ENSG00000145916
ENST00000375458	2461	47	0.988006	AGACT	0.914894	ENSG00000082438
ENST00000409184	2447	46	0.988598	AGACT	0.913043	ENSG00000082438
ENST00000403733	3871	32	0.995242	AGACT	0.96875	ENSG00000151718
ENST00000403733	4087	29	0.983386	GGACT	0.931034	ENSG00000151718
ENST00000448232	3708	32	0.995259	AGACT	0.96875	ENSG00000151718
ENST00000448232	3924	29	0.983244	GGACT	0.931034	ENSG00000151718
ENST00000504005	2730	29	0.995934	AGACT	0.965517	ENSG00000151718
ENST00000504005	2946	26	0.980966	GGACT	0.923077	ENSG00000151718
ENST00000263174	1083	22	0.983005	GGACT	0.954545	ENSG00000099260
ENST00000279488	1588	171	0.9882	GGACT	0.947368	ENSG00000139318
ENST00000302327	652	21	0.992725	AGACT	0.952381	ENSG00000168556
ENST00000323078	567	82	0.994075	GGACT	0.97561	ENSG00000127399
ENST00000359623	645	80	0.993567	GGACT	0.975	ENSG00000127399
ENST00000281455	2907	46	0.9957	GGACT	0.913043	ENSG00000151726
ENST00000454703	2831	46	0.995693	GGACT	0.913043	ENSG00000151726
ENST00000515030	3148	46	0.995784	GGACT	0.913043	ENSG00000151726
ENST00000297494	4319	21	0.983525	GGACT	0.952381	ENSG00000164867
ENST00000514251	5586	25	0.987495	GGACT	0.92	ENSG00000177311
ENST00000436874	2190	36	0.990538	GGACT	0.916667	ENSG00000028203
ENST00000436874	2446	37	0.994578	AGACT	0.918919	ENSG00000028203
ENST00000333055	1322	87	0.993655	GGACT	0.954023	ENSG00000131446
ENST00000307826	902	86	0.993601	GGACT	0.953488	ENSG00000131446
ENST00000446023	1400	87	0.993892	GGACT	0.954023	ENSG00000131446
ENST00000393340	1302	87	0.993514	GGACT	0.954023	ENSG00000131446
ENST00000370078	1150	24	0.973156	AGACT	0.916667	ENSG00000198890
ENST00000526343	1754	24	0.98357	AGACT	0.916667	ENSG00000137693
ENST00000282441	1930	34	0.98234	AGACT	0.941176	ENSG00000137693
ENST00000537274	1880	34	0.982781	AGACT	0.941176	ENSG00000137693
ENST00000345877	1814	40	0.983439	AGACT	0.95	ENSG00000137693
ENST00000615667	1928	34	0.982537	AGACT	0.941176	ENSG00000137693
ENST00000340634	939	23	0.991946	GGACT	0.956522	ENSG00000188582
ENST00000476287	544	20	0.993806	AGACA	0.95	ENSG00000112584
ENST00000441802	12143	47	0.994749	GGACT	0.957447	ENSG00000083857
ENST00000614102	12126	47	0.993989	GGACT	0.93617	ENSG00000083857
ENST00000282903	2417	113	0.987391	GGACT	0.902655	ENSG00000152952
ENST00000494950	2317	24	0.996914	GGACT	0.958333	ENSG00000152952
ENST00000360060	2337	113	0.987715	GGACT	0.902655	ENSG00000152952
ENST00000375281	1220	538	0.997138	GGACT	0.914498	ENSG00000204335
ENST00000369904	1428	45	0.990609	GGACT	0.911111	ENSG00000134222
ENST00000409267	1574	45	0.990761	GGACT	0.911111	ENSG00000134222
ENST00000369907	1561	45	0.990765	GGACT	0.911111	ENSG00000134222
ENST00000409138	1679	42	0.988951	GGACT	0.904762	ENSG00000134222
ENST00000369903	1583	45	0.990859	GGACT	0.911111	ENSG00000134222
ENST00000369909	1587	45	0.991078	GGACT	0.911111	ENSG00000134222
ENST00000256637	445	22	0.932921	GGACA	0.909091	ENSG00000134243
ENST00000538502	444	22	0.930881	GGACA	0.909091	ENSG00000134243
ENST00000315796	1250	24	0.993489	GGACT	1	ENSG00000172878
ENST00000348165	3788	40	0.982403	GGACA	0.925	ENSG00000009335
ENST00000310015	1364	26	0.995289	GGACT	0.923077	ENSG00000172845
ENST00000310015	1907	22	0.998473	GGACA	0.909091	ENSG00000172845
ENST00000418194	1013	26	0.995513	GGACT	0.923077	ENSG00000172845
ENST00000418194	1556	21	0.997947	GGACA	0.904762	ENSG00000172845
ENST00000652005	863	25	0.995182	GGACT	0.92	ENSG00000172845
ENST00000652005	1406	21	0.997982	GGACA	0.904762	ENSG00000172845
ENST00000369763	2558	53	0.950923	AGACT	0.90566	ENSG00000121931
ENST00000494675	1158	39	0.948715	AGACT	0.923077	ENSG00000121931
ENST00000485275	1073	41	0.947453	AGACT	0.926829	ENSG00000121931
ENST00000327042	694	26	0.998769	AGACT	1	ENSG00000180089
ENST00000412770	194	27	0.998705	GGACT	0.962963	ENSG00000105063
ENST00000438389	1420	82	0.990018	AGACT	0.902439	ENSG00000063241
ENST00000568956	3351	25	0.989981	GGACT	0.92	ENSG00000261221
ENST00000568956	3409	28	0.998319	GGACT	0.964286	ENSG00000261221
ENST00000329463	2884	25	0.993461	AGACT	0.96	ENSG00000174953
ENST00000679724	1958	23	0.958302	AGACT	0.913043	ENSG00000064703
ENST00000679724	2361	27	0.999779	TGACT	0.925926	ENSG00000064703
ENST00000369702	1890	23	0.958794	AGACT	0.913043	ENSG00000064703
ENST00000369702	2293	27	0.999775	TGACT	0.925926	ENSG00000064703
ENST00000680518	1910	22	0.957081	AGACT	0.909091	ENSG00000064703
ENST00000680518	2313	25	0.999809	TGACT	0.92	ENSG00000064703
ENST00000340171	744	21	0.993901	GGACA	0.904762	ENSG00000174928
ENST00000534941	738	22	0.992683	GGACA	0.909091	ENSG00000174928
ENST00000226067	1449	68	0.995368	GGACA	0.911765	ENSG00000108924
ENST00000573945	903	57	0.996432	GGACA	0.947368	ENSG00000108924
ENST00000575345	969	62	0.996239	GGACA	0.935484	ENSG00000108924
ENST00000295926	1696	39	0.988255	GGACT	0.923077	ENSG00000163660
ENST00000579991	665	26	0.995286	GGACT	0.961538	ENSG00000264364
ENST00000378026	1392	195	0.990984	GGACT	0.953846	ENSG00000136026
ENST00000378026	1841	261	0.997495	GGACA	0.965517	ENSG00000136026
ENST00000584437	3556	22	0.992832	GGACT	0.909091	ENSG00000108375
ENST00000228347	3694	20	0.997353	AGACT	0.95	ENSG00000013503
ENST00000539066	3631	20	0.99736	AGACT	0.95	ENSG00000013503
ENST00000260210	2046	22	0.990113	GGACT	0.909091	ENSG00000137656
ENST00000227665	814	45	0.975027	GGACT	0.933333	ENSG00000110243
ENST00000227665	1013	42	0.983126	AGACA	0.928571	ENSG00000110243
ENST00000673688	890	24	0.975716	GGACT	1	ENSG00000110243
ENST00000673688	1089	22	0.981184	AGACA	0.954545	ENSG00000110243
ENST00000542499	868	45	0.97553	GGACT	0.933333	ENSG00000110243
ENST00000542499	1067	42	0.983161	AGACA	0.928571	ENSG00000110243
ENST00000548125	770	60	0.986408	GGACT	0.95	ENSG00000151135
ENST00000280756	650	60	0.98657	GGACT	0.95	ENSG00000151135
ENST00000412830	1699	143	0.992496	TGACT	0.916084	ENSG00000136045
ENST00000541166	1622	118	0.99191	TGACT	0.90678	ENSG00000136045
ENST00000305921	1747	20	0.994956	GGACC	0.95	ENSG00000170836
ENST00000455511	1856	66	0.992667	GGACT	0.954545	ENSG00000196510
ENST00000261024	1283	59	0.99872	TGACT	0.915254	ENSG00000138449
ENST00000530167	1474	298	0.981722	GGACT	0.922819	ENSG00000188486
ENST00000457800	2467	51	0.993112	GGACA	0.901961	ENSG00000198231
ENST00000361483	1299	24	0.997968	AGACT	0.916667	ENSG00000198324
ENST00000322522	1402	52	0.98734	GGACT	0.903846	ENSG00000151689
ENST00000311413	575	46	0.98613	GGACT	0.913043	ENSG00000173456
ENST00000496856	1413	46	0.997148	GGACA	0.934783	ENSG00000121864
ENST00000326361	1515	46	0.997217	GGACA	0.934783	ENSG00000121864
ENST00000484866	1152	34	0.997278	GGACA	0.941176	ENSG00000121864
ENST00000419234	1969	26	0.997778	AGACT	0.961538	ENSG00000089234
ENST00000327551	1856	25	0.997334	AGACT	0.96	ENSG00000089234
ENST00000439174	1291	23	0.963363	AGACT	0.913043	ENSG00000120063
ENST00000307078	956	25	0.98882	GGACT	0.92	ENSG00000168646
ENST00000618960	955	25	0.988354	GGACT	0.92	ENSG00000168646
ENST00000304141	1626	86	0.995988	GGACT	0.930233	ENSG00000168497
ENST00000369124	1325	27	0.987285	GGACT	0.925926	ENSG00000023902
ENST00000257566	2449	45	0.994325	GGACT	0.911111	ENSG00000135111
ENST00000282276	1746	21	0.999459	GGACC	0.952381	ENSG00000247626
ENST00000678610	672	64	0.988206	GGACT	0.9375	ENSG00000143384
ENST00000620947	872	61	0.987572	GGACT	0.934426	ENSG00000143384
ENST00000369026	1203	79	0.989057	GGACT	0.936709	ENSG00000143384
ENST00000245479	2272	60	0.969561	GGACT	0.933333	ENSG00000125398
ENST00000541640	1084	52	0.990685	GGACT	0.942308	ENSG00000111725
ENST00000229328	1005	51	0.989542	GGACT	0.921569	ENSG00000111725
ENST00000392627	708	119	0.973965	GGACT	0.915966	ENSG00000170412
ENST00000652232	252	31	0.990202	GGACT	0.903226	ENSG00000170412
ENST00000652232	1268	148	0.97563	GGACT	0.925676	ENSG00000170412
ENST00000652294	715	119	0.974064	GGACT	0.915966	ENSG00000170412
ENST00000409426	2479	31	0.995182	GGACT	0.935484	ENSG00000143398
ENST00000368890	2328	31	0.995138	GGACT	0.935484	ENSG00000143398
ENST00000368888	2515	31	0.995041	GGACT	0.935484	ENSG00000143398
ENST00000651500	575	25	0.985356	GGACA	0.92	ENSG00000196290
ENST00000409588	992	50	0.987677	AGACT	0.92	ENSG00000196290
ENST00000288532	1118	63	0.991602	GGACT	1	ENSG00000110871
ENST00000322444	1690	21	0.992539	GGACC	0.904762	ENSG00000180901
ENST00000245543	2023	20	0.993658	GGACT	0.95	ENSG00000125449
ENST00000257555	2380	51	0.995484	GGACT	0.941176	ENSG00000135100
ENST00000543427	1760	36	0.997113	GGACT	0.944444	ENSG00000135100
ENST00000543427	1859	36	0.985731	GGACC	0.916667	ENSG00000135100
ENST00000615446	1285	35	0.997135	GGACT	0.942857	ENSG00000135100
ENST00000615446	1384	34	0.984536	GGACC	0.911765	ENSG00000135100
ENST00000617366	1414	29	0.997789	GGACT	0.931034	ENSG00000135100
ENST00000541395	2270	46	0.995474	GGACT	0.934783	ENSG00000135100
ENST00000421852	898	48	0.994708	GGACT	0.958333	ENSG00000163900
ENST00000538886	2740	25	0.993617	GGACA	0.96	ENSG00000125447
ENST00000537686	2845	24	0.993249	GGACA	0.958333	ENSG00000125447
ENST00000306376	2038	20	0.994408	GGACA	0.95	ENSG00000244405
ENST00000347034	2558	20	0.969239	TGACT	0.95	ENSG00000110931
ENST00000538733	2515	20	0.969039	TGACT	0.95	ENSG00000110931
ENST00000392465	1346	51	0.989579	GGACT	0.901961	ENSG00000170633
ENST00000296280	1938	30	0.993937	GGACC	0.933333	ENSG00000127241
ENST00000296280	2230	37	0.992725	GGACT	0.972973	ENSG00000127241
ENST00000392472	1946	31	0.993845	GGACC	0.935484	ENSG00000127241
ENST00000392472	2238	38	0.992276	GGACT	0.973684	ENSG00000127241
ENST00000319380	3609	34	0.991953	AGACT	0.941176	ENSG00000175931
ENST00000323830	996	56	0.997243	AGACT	0.964286	ENSG00000178772
ENST00000585429	283	46	0.985966	GGACT	0.913043	ENSG00000070495
ENST00000368457	2246	27	0.97326	GGACT	0.925926	ENSG00000163348
ENST00000265245	2553	24	0.984977	GGACT	1	ENSG00000041802
ENST00000368445	2092	132	0.990759	GGACT	0.939394	ENSG00000160691
ENST00000448116	2101	132	0.991077	GGACT	0.939394	ENSG00000160691
ENST00000368449	1499	86	0.992065	GGACT	0.953488	ENSG00000160691
ENST00000368453	1682	126	0.990464	GGACT	0.936508	ENSG00000160691
ENST00000368450	1679	126	0.990858	GGACT	0.936508	ENSG00000160691
ENST00000310380	1146	26	0.99391	GGACT	0.961538	ENSG00000173950
ENST00000236980	680	50	0.99392	AGACT	0.94	ENSG00000118246
ENST00000402774	524	51	0.993895	AGACT	0.941176	ENSG00000118246
ENST00000403094	539	46	0.993251	AGACT	0.934783	ENSG00000118246
ENST00000295417	2672	40	0.993879	GGACT	0.925	ENSG00000163251
ENST00000368409	1157	22	0.99766	GGACT	0.909091	ENSG00000243364
ENST00000680556	1205	137	0.962216	AGACA	0.934307	ENSG00000073060
ENST00000327134	2115	61	0.995321	GGACT	0.983607	ENSG00000180370
ENST00000412723	692	22	0.997692	GGACT	0.909091	ENSG00000119227
ENST00000412723	973	21	0.985762	GGACA	0.904762	ENSG00000119227
ENST00000310942	1980	20	0.985952	TGACT	0.95	ENSG00000173894
ENST00000508628	15996	27	0.985721	GGACT	0.962963	ENSG00000173821
ENST00000582970	15847	27	0.986129	GGACT	0.962963	ENSG00000173821
ENST00000443358	1176	49	0.988509	GGACT	0.938776	ENSG00000177192
ENST00000542167	1583	29	0.994915	GGACT	0.931034	ENSG00000177192
ENST00000542167	1663	32	0.984878	GGACT	0.9375	ENSG00000177192
ENST00000376649	1516	57	0.988049	GGACT	0.929825	ENSG00000177192
ENST00000306801	5491	40	0.999225	GGACT	1	ENSG00000141564
ENST00000306801	5917	21	0.98889	GGACA	0.952381	ENSG00000141564
ENST00000544334	4387	40	0.999196	GGACT	1	ENSG00000141564
ENST00000544334	4813	21	0.988635	GGACA	0.952381	ENSG00000141564
ENST00000542061	1785	42	0.994053	GGACT	0.952381	ENSG00000112787
ENST00000300714	1810	29	0.963917	GGACT	0.931034	ENSG00000167302
ENST00000637944	1978	27	0.968847	GGACT	0.925926	ENSG00000167302
ENST00000374759	3298	52	0.996136	GGACA	0.923077	ENSG00000157637
ENST00000295702	1024	487	0.993835	GGACT	0.903491	ENSG00000163479
ENST00000529008	803	82	0.995926	GGACT	0.902439	ENSG00000163479
ENST00000681052	546	936	0.999885	GGACT	0.932692	ENSG00000184009
ENST00000573283	532	938	0.999888	GGACT	0.932836	ENSG00000184009
ENST00000679480	537	924	0.999915	GGACT	0.949134	ENSG00000184009
ENST00000570382	670	924	0.999917	GGACT	0.951299	ENSG00000184009
ENST00000615544	513	924	0.999914	GGACT	0.951299	ENSG00000184009
ENST00000575842	887	924	0.999923	GGACT	0.950216	ENSG00000184009
ENST00000644774	469	50	0.999895	GGACT	0.92	ENSG00000184009
ENST00000571721	781	54	0.999878	GGACT	0.907407	ENSG00000184009
ENST00000571691	460	33	0.999901	GGACT	0.909091	ENSG00000184009
ENST00000575659	560	54	0.999882	GGACT	0.907407	ENSG00000184009
ENST00000575994	672	54	0.99988	GGACT	0.907407	ENSG00000184009
ENST00000575087	651	919	0.999914	GGACT	0.948857	ENSG00000184009
ENST00000327787	3069	37	0.98414	GGACT	0.972973	ENSG00000185504
ENST00000423538	3576	22	0.997321	GGACT	1	ENSG00000160785
ENST00000359511	3395	22	0.997438	GGACT	1	ENSG00000160785
ENST00000680226	2059	855	0.992666	GGACT	0.923977	ENSG00000185624
ENST00000571617	1910	856	0.993226	GGACT	0.933411	ENSG00000185624
ENST00000681161	1917	891	0.993199	GGACT	0.93266	ENSG00000185624
ENST00000681693	1910	862	0.992641	GGACT	0.917633	ENSG00000185624
ENST00000331483	2048	854	0.993018	GGACT	0.929742	ENSG00000185624
ENST00000680914	1988	858	0.993058	GGACT	0.931235	ENSG00000185624
ENST00000680593	1982	857	0.993107	GGACT	0.931155	ENSG00000185624
ENST00000574914	1978	865	0.993013	GGACT	0.92948	ENSG00000185624
ENST00000680400	1997	859	0.992061	GGACT	0.913853	ENSG00000185624
ENST00000576390	1901	860	0.992765	GGACT	0.930233	ENSG00000185624
ENST00000415593	1776	891	0.993073	GGACT	0.928171	ENSG00000185624
ENST00000680191	2109	859	0.993042	GGACT	0.93248	ENSG00000185624
ENST00000679439	1920	856	0.992487	GGACT	0.921729	ENSG00000185624
ENST00000439918	1943	867	0.993122	GGACT	0.930796	ENSG00000185624
ENST00000538936	4885	23	0.991249	GGACT	0.956522	ENSG00000185813
ENST00000368219	1016	27	0.985457	TGACT	0.925926	ENSG00000143319
ENST00000389641	2780	82	0.976551	GGACT	0.902439	ENSG00000176155
ENST00000665763	3324	39	0.976205	GGACT	0.948718	ENSG00000176155
ENST00000392347	2783	83	0.975431	GGACT	0.903614	ENSG00000176155
ENST00000580098	1642	775	0.993008	GGACT	0.96	ENSG00000141526
ENST00000582743	1565	773	0.992759	GGACT	0.953428	ENSG00000141526
ENST00000581287	3796	775	0.993053	GGACT	0.957419	ENSG00000141526
ENST00000617373	1602	773	0.992749	GGACT	0.958603	ENSG00000141526
ENST00000619321	1569	776	0.992842	GGACT	0.957474	ENSG00000141526
ENST00000392325	1292	124	0.996428	GGACT	0.927419	ENSG00000141580
ENST00000392325	1458	137	0.998516	GGACC	0.905109	ENSG00000141580
ENST00000409336	610	21	0.96944	GGACA	0.904762	ENSG00000158552
ENST00000361242	3764	28	0.972091	TGACC	0.964286	ENSG00000198925
ENST00000396761	3793	28	0.972176	TGACC	0.964286	ENSG00000198925
ENST00000409849	1118	21	0.98408	GGACT	0.904762	ENSG00000163516
ENST00000323348	1493	24	0.985334	GGACT	0.916667	ENSG00000163516
ENST00000410034	1469	24	0.985604	GGACT	0.916667	ENSG00000163516
ENST00000248437	1093	33	0.995496	GGACT	1	ENSG00000127824
ENST00000392088	1544	34	0.995568	GGACT	1	ENSG00000127824
ENST00000535926	1267	157	0.986334	GGACT	0.904459	ENSG00000123989
ENST00000243776	1667	186	0.985598	GGACT	0.903226	ENSG00000123989
ENST00000264414	2691	88	0.989989	GGACT	0.920455	ENSG00000036257
ENST00000264414	2709	82	0.981239	GGACT	0.914634	ENSG00000036257
ENST00000409096	2408	83	0.990145	GGACT	0.915663	ENSG00000036257
ENST00000409096	2426	74	0.976676	GGACT	0.905405	ENSG00000036257
ENST00000409777	2871	83	0.989978	GGACT	0.915663	ENSG00000036257
ENST00000409777	2889	74	0.977085	GGACT	0.905405	ENSG00000036257
ENST00000344951	2527	94	0.990415	GGACT	0.925532	ENSG00000036257
ENST00000344951	2545	86	0.982206	GGACT	0.918605	ENSG00000036257
ENST00000617432	1145	38	0.986426	GGACT	0.921053	ENSG00000036257
ENST00000305123	3887	21	0.99147	AGACT	0.904762	ENSG00000169047
ENST00000305123	4388	22	0.974634	AGACT	0.954545	ENSG00000169047
ENST00000359523	1026	30	0.992688	GGACT	0.933333	ENSG00000197965
ENST00000236137	537	22	0.996677	GGACT	0.954545	ENSG00000117479
ENST00000646596	534	22	0.996687	GGACT	0.954545	ENSG00000117479
ENST00000344529	240	23	0.988818	GGACT	0.956522	ENSG00000135845
ENST00000344529	551	34	0.993915	GGACT	0.941176	ENSG00000135845
ENST00000367728	1414	24	0.989093	GGACT	0.958333	ENSG00000135845
ENST00000367728	1725	33	0.994619	GGACT	0.939394	ENSG00000135845
ENST00000629305	4646	35	0.987691	GGACT	0.942857	ENSG00000204120
ENST00000409480	4711	34	0.987659	GGACT	0.941176	ENSG00000204120
ENST00000409547	4694	34	0.98765	GGACT	0.941176	ENSG00000204120
ENST00000373563	4554	35	0.987434	GGACT	0.942857	ENSG00000204120
ENST00000409196	4463	34	0.987826	GGACT	0.941176	ENSG00000204120
ENST00000409451	4672	34	0.987682	GGACT	0.941176	ENSG00000204120
ENST00000677591	4008	35	0.988048	GGACT	0.942857	ENSG00000204120
ENST00000678466	4009	35	0.987796	GGACT	0.942857	ENSG00000204120
ENST00000676848	4156	35	0.987838	GGACT	0.942857	ENSG00000204120
ENST00000367627	1331	63	0.977833	GGACT	0.904762	ENSG00000186283
ENST00000367627	1355	52	0.990851	GGACT	0.942308	ENSG00000186283
ENST00000367619	1809	43	0.979174	GGACT	0.953488	ENSG00000057252
ENST00000540564	1833	43	0.979204	GGACT	0.953488	ENSG00000057252
ENST00000539888	1766	43	0.979305	GGACT	0.953488	ENSG00000057252
ENST00000528443	1802	23	0.984603	GGACA	0.913043	ENSG00000143337
ENST00000528443	1994	35	0.995587	TGACT	0.942857	ENSG00000143337
ENST00000528443	2121	25	0.998312	GGACC	1	ENSG00000143337
ENST00000606911	1556	23	0.984372	GGACA	0.913043	ENSG00000143337
ENST00000606911	1748	36	0.995318	TGACT	0.944444	ENSG00000143337
ENST00000606911	1875	25	0.998305	GGACC	1	ENSG00000143337
ENST00000435319	1145	23	0.983945	GGACA	0.913043	ENSG00000143337
ENST00000435319	1337	35	0.995911	TGACT	0.942857	ENSG00000143337
ENST00000435319	1464	24	0.998275	GGACC	1	ENSG00000143337
ENST00000392011	1261	32	0.982566	GGACT	0.9375	ENSG00000130147
ENST00000409212	1408	32	0.982619	GGACT	0.9375	ENSG00000130147
ENST00000344528	1221	32	0.982656	GGACT	0.9375	ENSG00000130147
ENST00000409633	657	61	0.974399	GGACT	0.901639	ENSG00000184182
ENST00000264039	1965	21	0.990252	GGACT	0.904762	ENSG00000063660
ENST00000319838	1847	65	0.997145	GGACT	0.907692	ENSG00000178623
ENST00000403859	1718	74	0.997175	GGACT	0.905405	ENSG00000178623
ENST00000367311	1288	122	0.990921	GGACT	0.97541	ENSG00000174307
ENST00000359651	4635	39	0.988148	GGACT	0.923077	ENSG00000163435
ENST00000359651	4719	33	0.994758	GGACT	0.969697	ENSG00000163435
ENST00000367284	1571	41	0.988991	GGACT	0.926829	ENSG00000163435
ENST00000367284	1655	35	0.994866	GGACT	0.971429	ENSG00000163435
ENST00000367283	1685	36	0.989066	GGACT	0.916667	ENSG00000163435
ENST00000367283	1769	30	0.99506	GGACT	1	ENSG00000163435
ENST00000405546	1843	117	0.991731	GGACT	0.923077	ENSG00000168397
ENST00000402096	1460	95	0.991732	GGACT	0.926316	ENSG00000168397
ENST00000404914	1343	117	0.991292	GGACT	0.91453	ENSG00000168397
ENST00000367204	2564	22	0.930963	GGACT	0.909091	ENSG00000143842
ENST00000618875	1966	21	0.938228	GGACT	0.952381	ENSG00000143842
ENST00000323699	290	61	0.989135	GGACT	0.918033	ENSG00000143753
ENST00000366810	673	75	0.993556	GGACT	0.933333	ENSG00000185155
ENST00000620518	2106	33	0.976631	GGACT	0.939394	ENSG00000081692
ENST00000438896	2167	33	0.976186	GGACT	0.939394	ENSG00000081692
ENST00000344517	2300	40	0.961388	AGACT	0.925	ENSG00000135776
ENST00000366651	1020	32	0.95972	AGACT	0.90625	ENSG00000143633
ENST00000366649	1020	32	0.961164	AGACT	0.90625	ENSG00000143633
ENST00000366610	1466	202	0.993208	GGACT	0.910891	ENSG00000168264
ENST00000366609	2167	236	0.994197	GGACT	0.919492	ENSG00000168264
ENST00000488594	633	35	0.99138	GGACT	0.942857	ENSG00000152904
ENST00000282841	693	39	0.991307	GGACT	0.948718	ENSG00000152904
ENST00000391855	599	35	0.990898	GGACT	0.942857	ENSG00000152904
ENST00000358966	545	39	0.990764	GGACT	0.948718	ENSG00000152904
ENST00000647428	836	25	0.981289	AGACA	0.92	ENSG00000285053
ENST00000644578	684	34	0.980668	AGACA	0.941176	ENSG00000284770
ENST00000366601	673	34	0.97949	AGACA	0.911765	ENSG00000284770
ENST00000366508	5149	22	0.997327	GGACA	0.909091	ENSG00000153207
ENST00000366508	6395	50	0.994954	AGACT	0.94	ENSG00000153207
ENST00000326225	5031	22	0.997455	GGACA	0.909091	ENSG00000153207
ENST00000326225	6277	50	0.994862	AGACT	0.94	ENSG00000153207
ENST00000648844	5285	22	0.997375	GGACA	0.909091	ENSG00000153207
ENST00000648844	6531	50	0.994964	AGACT	0.94	ENSG00000153207
ENST00000306562	1775	22	0.99997	GGACC	1	ENSG00000171161

## Sheet: HepG2_05
transcript_id	transcript_position	n_reads	probability_modified	kmer	mod_ratio	gene_id
ENST00000285667	1215	49	0.997242	AGACT	0.979592	ENSG00000155304
ENST00000248484	1795	26	0.99593	GGACT	0.961538	ENSG00000127863
ENST00000403372	1623	26	0.995784	GGACT	0.961538	ENSG00000127863
ENST00000382263	1508	26	0.995951	GGACT	0.961538	ENSG00000127863
ENST00000217233	1165	260	0.988119	GGACT	0.953846	ENSG00000101255
ENST00000380752	6725	43	0.975852	AGACT	0.930233	ENSG00000139514
ENST00000381962	589	119	0.99631	GGACT	0.991597	ENSG00000271303
ENST00000488788	786	120	0.996315	GGACT	0.991667	ENSG00000270299
ENST00000380266	2437	69	0.986843	GGACT	0.956522	ENSG00000215251
ENST00000290200	1780	25	0.989176	GGACT	0.96	ENSG00000243646
ENST00000622235	3011	32	0.97965	GGACT	0.9375	ENSG00000244486
ENST00000623402	3027	29	0.984131	GGACT	0.965517	ENSG00000244486
ENST00000379751	1170	22	0.995474	GGACA	1	ENSG00000125817
ENST00000379751	1680	73	0.995168	GGACT	0.90411	ENSG00000125817
ENST00000239882	1469	24	0.997088	GGACT	0.916667	ENSG00000120690
ENST00000382303	2246	28	0.998227	GGACC	0.928571	ENSG00000107104
ENST00000382303	4485	26	0.998069	GGACA	1	ENSG00000107104
ENST00000382297	1737	28	0.998313	GGACC	0.928571	ENSG00000107104
ENST00000382297	3976	26	0.997971	GGACA	1	ENSG00000107104
ENST00000674102	2015	28	0.998316	GGACC	0.928571	ENSG00000107104
ENST00000674102	4254	26	0.997966	GGACA	1	ENSG00000107104
ENST00000619269	2352	28	0.998293	GGACC	0.928571	ENSG00000107104
ENST00000619269	4591	26	0.997994	GGACA	1	ENSG00000107104
ENST00000382293	1916	28	0.998326	GGACC	0.928571	ENSG00000107104
ENST00000382293	4155	27	0.99811	GGACA	1	ENSG00000107104
ENST00000342192	1532	72	0.99524	GGACT	0.916667	ENSG00000185651
ENST00000545681	1603	71	0.995562	GGACT	0.915493	ENSG00000185651
ENST00000458578	1678	72	0.995333	GGACT	0.916667	ENSG00000185651
ENST00000261489	772	38	0.996958	AGACT	0.973684	ENSG00000102804
ENST00000458659	3598	29	0.996997	AGACT	0.965517	ENSG00000102804
ENST00000611198	514	25	0.997643	AGACT	1	ENSG00000102804
ENST00000622051	509	25	0.997684	AGACT	1	ENSG00000102804
ENST00000482533	1339	30	0.994302	GGACT	1	ENSG00000159200
ENST00000481448	1469	31	0.994105	GGACT	1	ENSG00000159200
ENST00000381132	1061	30	0.994471	GGACT	1	ENSG00000159200
ENST00000487990	1173	30	0.994276	GGACT	1	ENSG00000159200
ENST00000399272	817	30	0.994223	GGACT	1	ENSG00000159200
ENST00000313806	1114	31	0.993632	GGACT	1	ENSG00000159200
ENST00000443408	929	30	0.994378	GGACT	1	ENSG00000159200
ENST00000381135	1140	31	0.994265	GGACT	1	ENSG00000159200
ENST00000620920	871	30	0.994336	GGACT	1	ENSG00000159200
ENST00000464506	434	29	0.943823	GGACA	0.931034	ENSG00000123595
ENST00000347364	2381	40	0.990712	GGACT	0.925	ENSG00000125863
ENST00000651692	2460	40	0.990725	GGACT	0.925	ENSG00000125863
ENST00000399054	2505	40	0.990643	GGACT	0.925	ENSG00000125863
ENST00000378434	2000	37	0.993594	AGACT	0.945946	ENSG00000139679
ENST00000620633	1065	38	0.994324	AGACT	0.947368	ENSG00000139679
ENST00000345941	1518	38	0.994329	AGACT	0.947368	ENSG00000139679
ENST00000254958	3919	34	0.999502	GGACA	0.970588	ENSG00000101384
ENST00000261667	1920	34	0.984179	GGACT	0.970588	ENSG00000102753
ENST00000621833	1345	26	0.994983	GGACT	0.923077	ENSG00000138867
ENST00000407471	1258	25	0.99456	GGACT	0.92	ENSG00000138867
ENST00000435822	1211	25	0.994484	GGACT	0.92	ENSG00000138867
ENST00000318753	1125	20	0.995569	GGACT	0.95	ENSG00000178026
ENST00000360214	2033	88	0.99283	GGACT	0.954545	ENSG00000157557
ENST00000360938	1641	88	0.992976	GGACT	0.954545	ENSG00000157557
ENST00000666778	1705	38	0.992465	GGACT	0.973684	ENSG00000157557
ENST00000653642	1619	88	0.992553	GGACT	0.954545	ENSG00000157557
ENST00000662305	1496	79	0.991678	GGACT	0.949367	ENSG00000157557
ENST00000377710	1376	58	0.997966	AGACT	0.965517	ENSG00000125871
ENST00000377709	1081	58	0.997696	AGACT	0.948276	ENSG00000125871
ENST00000377704	926	28	0.996553	AGACT	0.928571	ENSG00000125871
ENST00000432901	362	34	0.999165	GGACA	1	ENSG00000232838
ENST00000337659	3190	41	0.993152	AGACT	0.926829	ENSG00000112739
ENST00000242839	4729	22	0.997565	GGACC	1	ENSG00000123191
ENST00000242839	4772	23	0.992464	GGACT	0.956522	ENSG00000123191
ENST00000448424	4617	26	0.995611	GGACC	0.923077	ENSG00000123191
ENST00000448424	4660	28	0.991593	GGACT	0.928571	ENSG00000123191
ENST00000344297	4152	26	0.995592	GGACC	0.923077	ENSG00000123191
ENST00000344297	4195	28	0.991864	GGACT	0.928571	ENSG00000123191
ENST00000431232	3113	48	0.98791	GGACT	0.916667	ENSG00000129925
ENST00000262305	733	21	0.986903	GGACT	0.952381	ENSG00000090565
ENST00000380880	7272	21	0.994905	AGACT	0.904762	ENSG00000164946
ENST00000313766	2545	26	0.999618	GGACA	0.923077	ENSG00000177706
ENST00000313766	3018	29	0.993437	GGACT	0.931034	ENSG00000177706
ENST00000379237	2384	20	0.998105	GGACC	1	ENSG00000148429
ENST00000277570	1376	27	0.993095	GGACT	0.925926	ENSG00000148426
ENST00000297440	2689	59	0.996349	AGACT	0.949153	ENSG00000164818
ENST00000565677	1421	100	0.990631	GGACT	0.94	ENSG00000103266
ENST00000565677	1428	116	0.981706	GGACT	0.931034	ENSG00000103266
ENST00000219548	1146	103	0.989146	GGACT	0.92233	ENSG00000103266
ENST00000219548	1153	122	0.98332	GGACT	0.934426	ENSG00000103266
ENST00000344347	1012	36	0.97845	TGACT	0.944444	ENSG00000100219
ENST00000405219	985	551	0.968425	TGACT	0.901996	ENSG00000100219
ENST00000544604	1357	48	0.988615	GGACT	0.916667	ENSG00000183579
ENST00000544604	1903	57	0.986416	AGACT	0.912281	ENSG00000183579
ENST00000544604	2704	74	0.995581	GGACT	0.959459	ENSG00000183579
ENST00000544604	2728	80	0.996472	GGACT	0.9625	ENSG00000183579
ENST00000402174	955	31	0.990109	GGACT	0.935484	ENSG00000183579
ENST00000402174	2302	45	0.996279	GGACT	0.955556	ENSG00000183579
ENST00000402174	2326	48	0.996978	GGACT	0.9375	ENSG00000183579
ENST00000406323	886	45	0.989382	GGACT	0.933333	ENSG00000183579
ENST00000406323	1432	55	0.985629	AGACT	0.909091	ENSG00000183579
ENST00000406323	2233	71	0.995466	GGACT	0.957746	ENSG00000183579
ENST00000406323	2257	77	0.996414	GGACT	0.961039	ENSG00000183579
ENST00000377767	2970	41	0.989743	AGACT	0.902439	ENSG00000083520
ENST00000545453	3234	25	0.991027	AGACT	0.92	ENSG00000083520
ENST00000395808	2760	46	0.990168	GGACT	0.956522	ENSG00000175221
ENST00000312090	2792	46	0.989898	GGACT	0.956522	ENSG00000175221
ENST00000297469	2250	35	0.993737	GAACT	0.942857	ENSG00000164850
ENST00000297469	2567	34	0.993393	GGACT	0.970588	ENSG00000164850
ENST00000397088	2090	35	0.993731	GAACT	0.942857	ENSG00000164850
ENST00000397088	2407	34	0.993579	GGACT	0.970588	ENSG00000164850
ENST00000397092	2443	30	0.994719	GAACT	0.966667	ENSG00000164850
ENST00000397092	2760	29	0.993214	GGACT	0.965517	ENSG00000164850
ENST00000378470	913	40	0.997265	GGACC	0.95	ENSG00000065809
ENST00000378470	927	49	0.993721	AGACT	1	ENSG00000065809
ENST00000181796	1385	40	0.997266	GGACC	0.95	ENSG00000065809
ENST00000181796	1399	49	0.993735	AGACT	1	ENSG00000065809
ENST00000468747	832	33	0.998511	GGACC	1	ENSG00000065809
ENST00000468747	846	38	0.994413	AGACT	1	ENSG00000065809
ENST00000622567	1109	40	0.997423	GGACC	0.95	ENSG00000065809
ENST00000622567	1123	49	0.993997	AGACT	1	ENSG00000065809
ENST00000561734	1117	27	0.998932	AGACT	0.962963	ENSG00000007376
ENST00000561734	1225	34	0.996221	GGACT	0.911765	ENSG00000007376
ENST00000561734	1402	34	0.992877	GGACT	0.911765	ENSG00000007376
ENST00000561734	1522	35	0.999035	GGACT	1	ENSG00000007376
ENST00000007264	1006	25	0.998787	AGACT	0.96	ENSG00000007376
ENST00000007264	1114	33	0.995668	GGACT	0.909091	ENSG00000007376
ENST00000007264	1291	32	0.992445	GGACT	0.90625	ENSG00000007376
ENST00000007264	1411	34	0.999025	GGACT	1	ENSG00000007376
ENST00000565809	893	26	0.998663	AGACT	0.961538	ENSG00000007376
ENST00000565809	1001	35	0.995947	GGACT	0.914286	ENSG00000007376
ENST00000565809	1178	34	0.990546	GGACT	0.911765	ENSG00000007376
ENST00000565809	1298	36	0.998906	GGACT	1	ENSG00000007376
ENST00000567114	833	24	0.99935	AGACT	0.958333	ENSG00000007376
ENST00000567114	941	31	0.996902	GGACT	0.935484	ENSG00000007376
ENST00000567114	1118	32	0.994186	GGACT	0.9375	ENSG00000007376
ENST00000567114	1238	32	0.998937	GGACT	1	ENSG00000007376
ENST00000379446	392	60	0.989756	GGACT	0.95	ENSG00000111859
ENST00000504387	601	46	0.989727	GGACT	0.956522	ENSG00000111859
ENST00000242257	1059	34	0.944178	AGACT	0.911765	ENSG00000122687
ENST00000440306	1023	34	0.942982	AGACT	0.911765	ENSG00000122687
ENST00000333916	1007	25	0.997663	GGACT	1	ENSG00000120159
ENST00000382762	812	46	0.993364	GGACT	0.978261	ENSG00000177951
ENST00000382762	1082	49	0.99537	GGACT	0.959184	ENSG00000177951
ENST00000526104	3126	66	0.985737	GGACT	0.954545	ENSG00000177963
ENST00000325207	2125	59	0.988029	GGACT	0.966102	ENSG00000177963
ENST00000527696	1988	55	0.987332	GGACT	0.963636	ENSG00000177963
ENST00000258711	1375	35	0.995892	AGACT	1	ENSG00000136213
ENST00000618655	1380	35	0.995063	AGACT	0.971429	ENSG00000136213
ENST00000340611	1993	33	0.967761	GGACT	0.909091	ENSG00000106009
ENST00000376062	351	164	0.989521	GGACT	0.957317	ENSG00000171552
ENST00000376055	458	159	0.989762	GGACT	0.955975	ENSG00000171552
ENST00000307677	353	179	0.989581	GGACT	0.955307	ENSG00000171552
ENST00000677194	157	163	0.989818	GGACT	0.957055	ENSG00000171552
ENST00000434194	225	162	0.98969	GGACT	0.95679	ENSG00000171552
ENST00000676582	996	188	0.988984	GGACT	0.952128	ENSG00000171552
ENST00000676942	197	161	0.99004	GGACT	0.956522	ENSG00000171552
ENST00000678563	328	163	0.989722	GGACT	0.957055	ENSG00000171552
ENST00000456404	346	162	0.989755	GGACT	0.95679	ENSG00000171552
ENST00000420488	228	162	0.989672	GGACT	0.95679	ENSG00000171552
ENST00000439267	210	161	0.989436	GGACT	0.956522	ENSG00000171552
ENST00000340513	3033	68	0.993427	GGACT	0.941176	ENSG00000088325
ENST00000300403	2906	129	0.995854	GGACT	0.953488	ENSG00000088325
ENST00000378116	2458	41	0.991537	GGACT	0.926829	ENSG00000148468
ENST00000378116	3675	54	0.984513	AGACA	0.925926	ENSG00000148468
ENST00000258796	2196	80	0.998791	GGACA	0.925	ENSG00000136295
ENST00000407643	1930	87	0.998854	GGACA	0.931034	ENSG00000136295
ENST00000403167	1656	67	0.998472	GGACA	0.940299	ENSG00000136295
ENST00000275364	1348	30	0.986686	AGACT	1	ENSG00000146535
ENST00000407904	1353	28	0.986053	AGACT	1	ENSG00000146535
ENST00000262077	3489	25	0.991943	GGACT	0.96	ENSG00000124789
ENST00000613258	3272	25	0.992023	GGACT	0.96	ENSG00000124789
ENST00000537253	3491	23	0.991667	GGACT	0.956522	ENSG00000124789
ENST00000431809	1642	20	0.987978	GGACA	0.95	ENSG00000099849
ENST00000397582	1609	20	0.987723	GGACA	0.95	ENSG00000099849
ENST00000397583	1882	30	0.982737	GGACA	0.933333	ENSG00000099849
ENST00000454668	1319	22	0.983662	GGACA	0.954545	ENSG00000099849
ENST00000375712	5262	38	0.999531	AGACT	0.973684	ENSG00000101350
ENST00000378814	6363	24	0.979188	GGACT	0.916667	ENSG00000137177
ENST00000375687	2658	21	0.991151	GGACT	0.952381	ENSG00000171456
ENST00000375687	3325	23	0.994424	GGACT	1	ENSG00000171456
ENST00000646985	2273	24	0.992033	GGACT	0.958333	ENSG00000171456
ENST00000646985	2940	26	0.992631	GGACT	1	ENSG00000171456
ENST00000306058	2198	21	0.9912	GGACT	0.952381	ENSG00000171456
ENST00000306058	2865	23	0.994442	GGACT	1	ENSG00000171456
ENST00000613218	2645	21	0.99148	GGACT	0.952381	ENSG00000171456
ENST00000613218	3312	23	0.994389	GGACT	1	ENSG00000171456
ENST00000318524	2798	31	0.950209	GGACT	0.903226	ENSG00000086102
ENST00000318524	2807	32	0.993899	GGACT	0.9375	ENSG00000086102
ENST00000396872	1899	23	0.977474	GGACT	0.913043	ENSG00000164638
ENST00000297195	1876	23	0.977786	GGACT	0.913043	ENSG00000164638
ENST00000406453	1771	23	0.977215	GGACT	0.913043	ENSG00000164638
ENST00000399537	5707	28	0.999173	GGACT	1	ENSG00000182095
ENST00000430969	5707	28	0.999161	GGACT	1	ENSG00000182095
ENST00000256495	880	36	0.959752	GGACT	0.916667	ENSG00000134107
ENST00000256495	957	39	0.989431	GGACT	0.923077	ENSG00000134107
ENST00000256495	1421	47	0.977587	AGACT	0.93617	ENSG00000134107
ENST00000263228	1484	86	0.981443	GGACC	0.906977	ENSG00000107341
ENST00000170150	1584	708	0.984635	GGACT	0.913842	ENSG00000078898
ENST00000297613	846	31	0.982184	TGACT	0.903226	ENSG00000164967
ENST00000402693	1729	23	0.996761	GGACT	1	ENSG00000181588
ENST00000156825	1408	85	0.9957	GGACT	0.929412	ENSG00000071655
ENST00000156825	1911	111	0.990797	GGACT	0.927928	ENSG00000071655
ENST00000434436	1443	55	0.995496	AGACT	0.909091	ENSG00000071655
ENST00000434436	1568	65	0.995559	GGACT	0.923077	ENSG00000071655
ENST00000434436	2071	92	0.989646	GGACT	0.923913	ENSG00000071655
ENST00000590550	2219	48	0.988747	GGACT	0.958333	ENSG00000071655
ENST00000341060	1249	66	0.992376	GGACT	0.954545	ENSG00000111802
ENST00000378198	1064	74	0.992569	GGACT	0.959459	ENSG00000111802
ENST00000378119	1274	53	0.989151	GGACT	0.90566	ENSG00000112308
ENST00000378119	1376	64	0.998387	GGACT	0.9375	ENSG00000112308
ENST00000376663	1606	24	0.997281	AGACT	0.958333	ENSG00000168283
ENST00000436587	692	48	0.993642	GGACT	0.9375	ENSG00000106392
ENST00000223122	460	47	0.993607	GGACT	0.93617	ENSG00000106392
ENST00000361871	746	123	0.993955	GGACT	0.934959	ENSG00000198736
ENST00000622125	837	123	0.99379	GGACT	0.934959	ENSG00000198736
ENST00000326132	786	20	0.988311	GGACT	1	ENSG00000138942
ENST00000266252	557	20	0.986803	GGACT	1	ENSG00000138942
ENST00000617908	6137	22	0.984689	GGACT	0.954545	ENSG00000198722
ENST00000619578	6131	22	0.984384	GGACT	0.954545	ENSG00000198722
ENST00000378495	6004	22	0.9844	GGACT	0.954545	ENSG00000198722
ENST00000635942	14251	22	0.984688	GGACT	0.954545	ENSG00000198722
ENST00000336395	2375	21	0.989432	GGACT	0.952381	ENSG00000107140
ENST00000620767	2284	21	0.989327	GGACT	0.952381	ENSG00000107140
ENST00000525159	883	54	0.981182	GGACT	0.925926	ENSG00000078902
ENST00000647897	436	115	0.994184	GGACT	0.930435	ENSG00000171135
ENST00000398665	5029	25	0.98519	GGACT	0.92	ENSG00000104885
ENST00000398665	5479	20	0.987351	AGACT	0.95	ENSG00000104885
ENST00000651779	270	20	0.993607	GGACT	1	ENSG00000122644
ENST00000651779	486	22	0.989708	GGACT	1	ENSG00000122644
ENST00000396663	617	20	0.993548	GGACT	1	ENSG00000122644
ENST00000396663	833	22	0.98979	GGACT	1	ENSG00000122644
ENST00000314888	7817	162	0.993137	AGACT	0.901235	ENSG00000137076
ENST00000329957	1287	30	0.996475	GGACT	1	ENSG00000182208
ENST00000613503	2144	20	0.994955	GGACT	1	ENSG00000005206
ENST00000325327	4500	85	0.991449	GGACT	0.976471	ENSG00000176619
ENST00000651438	5116	52	0.990286	GGACT	0.923077	ENSG00000182871
ENST00000355480	5599	52	0.990371	GGACT	0.923077	ENSG00000182871
ENST00000359759	6295	52	0.990149	GGACT	0.923077	ENSG00000182871
ENST00000311124	864	29	0.992886	GGACT	0.931034	ENSG00000173638
ENST00000298048	2164	30	0.995543	AGACT	0.966667	ENSG00000165304
ENST00000536987	1838	35	0.995519	AGACT	0.971429	ENSG00000165304
ENST00000545008	1949	35	0.995478	AGACT	0.971429	ENSG00000165304
ENST00000543751	2111	32	0.995303	AGACT	0.96875	ENSG00000165304
ENST00000536860	2053	35	0.995412	AGACT	0.971429	ENSG00000165304
ENST00000541717	2074	34	0.996549	AGACT	0.970588	ENSG00000165304
ENST00000536329	1994	35	0.995504	AGACT	0.971429	ENSG00000165304
ENST00000246117	1963	71	0.997992	AGACT	0.943662	ENSG00000125912
ENST00000248975	1117	147	0.98673	GGACT	0.92517	ENSG00000128245
ENST00000234091	1459	300	0.988154	GGACT	0.946667	ENSG00000115738
ENST00000396290	709	300	0.988589	GGACT	0.946667	ENSG00000115738
ENST00000374114	1642	36	0.998371	GGACC	0.916667	ENSG00000244462
ENST00000374114	1807	51	0.995568	AGACT	0.960784	ENSG00000244462
ENST00000359646	1545	36	0.998349	GGACC	0.916667	ENSG00000244462
ENST00000359646	1710	52	0.995229	AGACT	0.961538	ENSG00000244462
ENST00000374104	1610	36	0.998225	GGACC	0.916667	ENSG00000244462
ENST00000374104	1775	52	0.995255	AGACT	0.961538	ENSG00000244462
ENST00000333256	332	35	0.996092	GGACT	0.971429	ENSG00000184281
ENST00000451491	284	36	0.996338	GGACT	0.972222	ENSG00000184281
ENST00000320895	2277	137	0.985386	GGACT	0.905109	ENSG00000049656
ENST00000322897	1005	24	0.988409	GGACT	0.916667	ENSG00000134265
ENST00000377698	491	56	0.99385	GGACA	0.946429	ENSG00000137124
ENST00000377698	527	74	0.970471	GGACT	0.905405	ENSG00000137124
ENST00000264750	1364	82	0.992208	AGACT	0.95122	ENSG00000090316
ENST00000264750	1679	82	0.988097	GGACT	0.939024	ENSG00000090316
ENST00000303400	1487	80	0.992179	AGACT	0.95	ENSG00000090316
ENST00000303400	1802	82	0.987986	GGACT	0.939024	ENSG00000090316
ENST00000514708	1279	76	0.992273	AGACT	0.947368	ENSG00000090316
ENST00000514708	1451	75	0.988629	GGACT	0.906667	ENSG00000090316
ENST00000514708	1594	77	0.988621	GGACT	0.935065	ENSG00000090316
ENST00000620138	1693	94	0.987426	GGACT	0.914894	ENSG00000205531
ENST00000380542	1683	94	0.986896	GGACT	0.914894	ENSG00000205531
ENST00000651472	1134	20	0.999891	GGACC	0.95	ENSG00000013810
ENST00000313288	1125	21	0.999914	GGACC	0.952381	ENSG00000013810
ENST00000652770	1172	20	0.999895	GGACC	0.95	ENSG00000013810
ENST00000526991	1161	40	0.979817	GGACT	0.95	ENSG00000255112
ENST00000488558	753	33	0.996079	AGACT	0.939394	ENSG00000139842
ENST00000381765	1478	63	0.975396	TGACT	0.904762	ENSG00000115756
ENST00000636016	5087	26	0.985291	AGACT	0.923077	ENSG00000088367
ENST00000619857	1995	61	0.988128	GGACT	0.918033	ENSG00000204610
ENST00000376694	1655	62	0.988307	GGACT	0.919355	ENSG00000204610
ENST00000437089	1888	28	0.996683	GGACT	0.928571	ENSG00000234127
ENST00000454678	2156	27	0.997184	GGACT	0.925926	ENSG00000234127
ENST00000453195	1956	28	0.996646	GGACT	0.928571	ENSG00000234127
ENST00000269143	2874	94	0.999234	GGACT	1	ENSG00000141385
ENST00000314289	974	42	0.996509	AGACT	0.97619	ENSG00000063978
ENST00000511600	2179	42	0.996455	AGACT	0.97619	ENSG00000063978
ENST00000541204	852	43	0.996835	AGACT	0.976744	ENSG00000063978
ENST00000381525	1433	65	0.99816	GGACA	0.953846	ENSG00000169016
ENST00000381525	1447	69	0.987341	GGACT	0.956522	ENSG00000169016
ENST00000307236	1520	60	0.997947	GGACA	0.95	ENSG00000169016
ENST00000307236	1534	64	0.987109	GGACT	0.953125	ENSG00000169016
ENST00000542100	1653	36	0.997483	GGACA	0.916667	ENSG00000169016
ENST00000542100	1667	38	0.98793	GGACT	0.947368	ENSG00000169016
ENST00000546212	1394	65	0.998194	GGACA	0.953846	ENSG00000169016
ENST00000546212	1408	69	0.987891	GGACT	0.956522	ENSG00000169016
ENST00000441867	3025	131	0.987419	TGACT	0.900763	ENSG00000204574
ENST00000613206	5695	33	0.979708	TGACT	1	ENSG00000144711
ENST00000421241	1165	20	0.997574	GGACT	0.95	ENSG00000131591
ENST00000373578	2137	45	0.997424	GGACC	0.955556	ENSG00000197122
ENST00000373567	1814	46	0.997298	GGACC	0.956522	ENSG00000197122
ENST00000373558	1797	46	0.99736	GGACC	0.956522	ENSG00000197122
ENST00000358208	1962	46	0.997275	GGACC	0.956522	ENSG00000197122
ENST00000376420	717	27	0.981888	GGACT	0.962963	ENSG00000137404
ENST00000259953	1244	37	0.982634	GGACT	0.945946	ENSG00000137404
ENST00000376421	1226	37	0.982042	GGACT	0.945946	ENSG00000137404
ENST00000269856	2509	25	0.998911	GGACT	1	ENSG00000141965
ENST00000379198	1056	57	0.994191	GGACA	0.912281	ENSG00000176022
ENST00000612630	3162	20	0.99249	GGACT	0.95	ENSG00000276043
ENST00000620565	2822	20	0.99228	GGACT	0.95	ENSG00000276043
ENST00000650932	2751	20	0.99248	GGACT	0.95	ENSG00000276043
ENST00000624301	2754	20	0.992582	GGACT	0.95	ENSG00000276043
ENST00000359741	1647	221	0.995474	GGACT	0.914027	ENSG00000104635
ENST00000381237	1647	221	0.995276	GGACT	0.914027	ENSG00000104635
ENST00000373448	2169	29	0.964871	AGACT	0.965517	ENSG00000101407
ENST00000373447	2024	29	0.965049	AGACT	0.965517	ENSG00000101407
ENST00000449821	2017	29	0.964605	AGACT	0.965517	ENSG00000101407
ENST00000306077	1450	62	0.993062	GGACT	0.967742	ENSG00000170876
ENST00000306077	1626	56	0.990346	GGACT	0.982143	ENSG00000170876
ENST00000306077	1851	59	0.998635	GGACC	0.966102	ENSG00000170876
ENST00000354700	3222	49	0.987326	AGACA	0.938776	ENSG00000131584
ENST00000340857	1058	121	0.998357	GGACA	0.909091	ENSG00000189060
ENST00000293978	1595	25	0.977257	AGACT	1	ENSG00000162073
ENST00000318782	1634	25	0.97766	AGACT	1	ENSG00000162073
ENST00000572687	1202	21	0.977553	AGACT	1	ENSG00000162073
ENST00000328796	492	55	0.98176	GGACT	0.945455	ENSG00000184697
ENST00000396925	865	56	0.981633	GGACT	0.946429	ENSG00000184697
ENST00000295156	823	113	0.991031	GGACT	0.929204	ENSG00000163032
ENST00000406397	1120	96	0.991079	GGACT	0.9375	ENSG00000163032
ENST00000348208	3242	94	0.996372	GGACT	0.925532	ENSG00000119139
ENST00000535702	3852	27	0.997451	GGACT	0.962963	ENSG00000119139
ENST00000649134	3165	92	0.996227	GGACT	0.923913	ENSG00000119139
ENST00000539225	3680	59	0.997103	GGACT	0.966102	ENSG00000119139
ENST00000243903	1996	23	0.975616	GGACA	0.913043	ENSG00000101442
ENST00000343938	1171	32	0.968125	AGACT	0.90625	ENSG00000224051
ENST00000254584	1143	77	0.998157	AGACA	0.922078	ENSG00000132254
ENST00000396777	1202	78	0.998324	AGACA	0.923077	ENSG00000132254
ENST00000430710	6935	31	0.998872	GGACT	1	ENSG00000100888
ENST00000430710	7065	40	0.974562	GGACT	1	ENSG00000100888
ENST00000646647	7985	32	0.998795	GGACT	1	ENSG00000100888
ENST00000646647	8115	40	0.973568	GGACT	1	ENSG00000100888
ENST00000645929	6942	32	0.998817	GGACT	1	ENSG00000100888
ENST00000645929	7072	40	0.973305	GGACT	1	ENSG00000100888
ENST00000557364	7976	23	0.998562	GGACT	1	ENSG00000100888
ENST00000557364	8106	28	0.97785	GGACT	1	ENSG00000100888
ENST00000643469	8073	23	0.998594	GGACT	1	ENSG00000100888
ENST00000643469	8203	28	0.977857	GGACT	1	ENSG00000100888
ENST00000253693	2648	21	0.981004	GGACT	0.904762	ENSG00000131375
ENST00000276431	1443	62	0.980347	AGACT	0.935484	ENSG00000120889
ENST00000276431	1526	60	0.995358	GGACT	0.966667	ENSG00000120889
ENST00000233242	5421	124	0.986875	GGACT	0.91129	ENSG00000084674
ENST00000233242	9001	492	0.995125	GGACT	0.995935	ENSG00000084674
ENST00000338660	630	76	0.997112	GGACT	0.921053	ENSG00000179403
ENST00000476993	858	144	0.996543	GGACT	0.9375	ENSG00000179403
ENST00000298295	533	62	0.993757	GGACT	0.951613	ENSG00000165507
ENST00000259895	1610	39	0.999887	GGACC	0.948718	ENSG00000213780
ENST00000376316	1571	39	0.9999	GGACC	0.948718	ENSG00000213780
ENST00000422725	990	25	0.987114	AGACT	1	ENSG00000228594
ENST00000422725	1942	20	0.9961	GGACT	0.95	ENSG00000228594
ENST00000301324	963	34	0.996789	GGACA	0.970588	ENSG00000167695
ENST00000308278	1047	36	0.997329	GGACA	0.972222	ENSG00000167695
ENST00000319004	490	22	0.992307	GGACT	0.954545	ENSG00000179409
ENST00000319004	2426	36	0.991964	GGACT	0.972222	ENSG00000179409
ENST00000319004	2662	42	0.982063	AGACT	0.952381	ENSG00000179409
ENST00000319004	2976	38	0.996677	GGACT	1	ENSG00000179409
ENST00000319004	3161	43	0.970977	AGACT	0.906977	ENSG00000179409
ENST00000319004	3427	37	0.976492	GGACT	0.918919	ENSG00000179409
ENST00000576778	1677	22	0.991869	GGACT	0.954545	ENSG00000179409
ENST00000576778	3613	36	0.991633	GGACT	0.972222	ENSG00000179409
ENST00000576778	3849	42	0.981945	AGACT	0.952381	ENSG00000179409
ENST00000576778	4163	38	0.996712	GGACT	1	ENSG00000179409
ENST00000576778	4348	43	0.970721	AGACT	0.906977	ENSG00000179409
ENST00000576778	4614	37	0.976754	GGACT	0.918919	ENSG00000179409
ENST00000280285	2356	20	0.961483	AGACT	0.95	ENSG00000150712
ENST00000575801	1252	24	0.99842	AGACT	1	ENSG00000167693
ENST00000336868	1613	26	0.998322	AGACT	1	ENSG00000167693
ENST00000503569	2992	94	0.982143	GGACC	0.914894	ENSG00000109501
ENST00000673991	3028	117	0.978427	GGACC	0.923077	ENSG00000109501
ENST00000226760	2995	117	0.978395	GGACC	0.923077	ENSG00000109501
ENST00000506362	2631	71	0.981486	GGACC	0.915493	ENSG00000109501
ENST00000448048	2133	23	0.97523	TGACT	0.913043	ENSG00000188234
ENST00000616763	2492	23	0.97589	TGACT	0.913043	ENSG00000188234
ENST00000252674	3722	42	0.996147	GGACT	0.97619	ENSG00000130382
ENST00000320848	417	45	0.994644	GGACA	0.911111	ENSG00000178988
ENST00000320848	1076	71	0.999001	AGACT	0.915493	ENSG00000178988
ENST00000410031	3009	27	0.979717	GGACT	0.925926	ENSG00000132405
ENST00000451522	2957	24	0.979861	GGACT	0.916667	ENSG00000132405
ENST00000446947	2826	24	0.979383	GGACT	0.916667	ENSG00000132405
ENST00000448507	3691	28	0.979643	GGACT	0.928571	ENSG00000132405
ENST00000380737	1928	46	0.990755	GGACT	0.934783	ENSG00000221914
ENST00000660435	1837	35	0.992878	GGACT	0.942857	ENSG00000221914
ENST00000315985	1677	33	0.992887	GGACT	0.939394	ENSG00000221914
ENST00000325301	1337	21	0.995727	GGACT	1	ENSG00000100335
ENST00000325301	1728	24	0.996401	GGACT	0.958333	ENSG00000100335
ENST00000335606	1314	21	0.931269	AGACT	0.904762	ENSG00000242110
ENST00000382072	1134	23	0.928903	AGACT	0.913043	ENSG00000242110
ENST00000245105	2266	21	0.973533	AGACT	0.952381	ENSG00000125089
ENST00000245105	2352	21	0.997609	GGACA	0.904762	ENSG00000125089
ENST00000407558	1390	35	0.997624	GGACA	0.914286	ENSG00000122390
ENST00000360862	1257	37	0.99747	GGACA	0.918919	ENSG00000122390
ENST00000414063	1354	33	0.998103	GGACA	0.909091	ENSG00000122390
ENST00000575076	1266	33	0.997629	GGACA	0.909091	ENSG00000122390
ENST00000243918	1418	54	0.993464	GGACT	0.925926	ENSG00000204070
ENST00000415083	1589	27	0.986564	GGACT	0.925926	ENSG00000141380
ENST00000304056	2283	21	0.982265	GGACT	0.952381	ENSG00000170852
[truncated: 1,430 more rows]
